# Supplementary material for: (E)-4-[(4-Bromo­benzyl­idene)amino]phenol
Source: Acta Crystallogr Sect E Struct Rep Online. 2010 Jan 9;66(Pt 2):o316. doi: 10.1107/S160053680905538X (PMC2979767; doi:10.1107/S160053680905538X)
Supplement: Supplementary file 1 [file e-66-0o316-sup1.cif]

##############################################################################
###                                                                        ###
###        Electronic paper (Acta Crystallographica Section E)             ###
###                                                                        ###
##############################################################################
#                                                                            #
# This CIF contains the data in a paper accepted for publication in Acta     #
# Crystallographica Section E. It conforms to the requirements of Notes      #
# for Authors for Section E, and has been peer reviewed under the auspices   #
# of the IUCr Commission on Journals.                                        #
#                                                                            #
# Full details of the Crystallographic Information File format               #
# are given in the paper "The Crystallographic Information File (CIF):       #
# a New Standard Archive File for Crystallography" by S. R. Hall, F. H.      #
# Allen and I. D. Brown [Acta Cryst. (1991), A47, 655-685].                  #
#                                                                            #
# The current version of the core CIF dictionary is obtainable from          #
# ftp://ftp.iucr.org/pub/cif_core.dic. The current version number is 2.4.    #
#                                                                            #
# Software is freely available for graphical display of the structure(s) in  #
# this CIF.  For information consult the CIF home page http://www.iucr.org/  #
# cif/home.html                                                              #
#                                                                            #
# This file may be used for bona fide research purposes within the           #
# scientific community so long as proper attribution is given to the journal # 
# article from which it was obtained.                                        #
#                                                                            #
##############################################################################
                                             
data_global
_audit_creation_method     SHELXL97
_journal_date_recd_electronic     2009-12-22
_journal_date_accepted     2009-12-24
_journal_name_full     'Acta Crystallographica, Section E'
_journal_year     2010
_journal_volume     66
_journal_issue      2
_journal_page_first     o316
_journal_page_last     o316
_journal_paper_category     QO
_journal_coeditor_code     IS2508
_publ_contact_author_name     'V.Manivannan'
_publ_contact_author_address
;
Department of Research and Development,
PRIST University,
Vallam,
Thanjavur - 613 403,
Tamil Nadu,
India.
;
_publ_contact_author_email     'manivan_1999@yahoo.com'
_publ_contact_author_fax     ?
_publ_contact_author_phone     '04426187785'
_publ_section_title
;
(<i>E</i>)-4-[(4-Bromobenzylidene)amino]phenol
;
loop_
    _publ_author_name
    _publ_author_address
    'Jasmine P. Vennila'
;
Department of Physics,
Panimalar Institute of Technology,
Chennai 602 103,
India
;
    'D. John Thiruvadigal'
;
Department of Physics,
SRM University,
Kattankulathur Campus,
Chennai,
India
;
    'Helen P. Kavitha'
;
Department of Chemistry,
SRM University,
Ramapuram Campus
Chennai 600 089,
India
;
    'B. Gunasekaran'
;
Department of Physics,
AMET University,
Kanathur,
Chennai 603 112,
India
;
    'V. Manivannan'
;
Department of Research and Development,
PRIST University,
Vallam,
Thanjavur 613 403,
Tamil Nadu,
India
;
_publ_section_synopsis     .
data_I
_chemical_name_systematic
;
(<i>E</i>)-4-[(4-Bromobenzylidene)amino]phenol
;
_chemical_name_common     ?
_chemical_formula_moiety     'C13 H10 Br N O'
_chemical_formula_sum     'C13 H10 Br N O'
_chemical_formula_iupac     'C13 H10 Br N O'
_chemical_formula_weight     276.13
_chemical_melting_point     ?
_symmetry_cell_setting     'Orthorhombic'
_symmetry_space_group_name_H-M     'P b c a'
_symmetry_space_group_name_Hall     '-P 2ac 2ab'
loop_
    _symmetry_equiv_pos_as_xyz
    'x, y, z'
    '-x+1/2, -y, z+1/2'
    'x+1/2, -y+1/2, -z'
    '-x, y+1/2, -z+1/2'
    '-x, -y, -z'
    'x-1/2, y, -z-1/2'
    '-x-1/2, y-1/2, z'
    'x, -y-1/2, z-1/2'
_cell_length_a     12.7035(4)
_cell_length_b     10.3897(3)
_cell_length_c     17.0899(6)
_cell_angle_alpha     90.00
_cell_angle_beta     90.00
_cell_angle_gamma     90.00
_cell_volume     2255.62(12)
_cell_formula_units_Z     8
_cell_measurement_reflns_used     2371
_cell_measurement_theta_min     2.38
_cell_measurement_theta_max     23.65
_cell_measurement_temperature     295(2)
_exptl_crystal_description     'block'
_exptl_crystal_colour     'brown'
_exptl_crystal_size_max     0.20
_exptl_crystal_size_mid     0.16
_exptl_crystal_size_min     0.15
_exptl_crystal_density_diffrn     1.626
_exptl_crystal_density_meas     ?
_exptl_crystal_density_method     'not measured'
_exptl_crystal_F_000     1104
_exptl_absorpt_coefficient_mu     3.620
_exptl_absorpt_correction_type     'multi-scan'
_exptl_absorpt_process_details     '(<i>SADABS</i>; Sheldrick, 1996)'
_exptl_absorpt_correction_T_min     0.503
_exptl_absorpt_correction_T_max     0.581
_exptl_special_details
;
;
_diffrn_ambient_temperature     295(2)
_diffrn_radiation_type     MoK\a
_diffrn_radiation_wavelength     0.71073
_diffrn_radiation_source     'fine-focus sealed tube'
_diffrn_radiation_monochromator     graphite
_diffrn_measurement_device_type     'Bruker Kappa APEXII CCD'
_diffrn_measurement_method     '\w and \f'
_diffrn_detector_area_resol_mean     ?
_diffrn_reflns_number     13273
_diffrn_reflns_av_R_equivalents     0.0433
_diffrn_reflns_av_sigmaI/netI     0.0378
_diffrn_reflns_theta_min     2.38
_diffrn_reflns_theta_max     27.82
_diffrn_reflns_theta_full     27.82
_diffrn_measured_fraction_theta_max     0.996
_diffrn_measured_fraction_theta_full     0.996
_diffrn_reflns_limit_h_min     -12
_diffrn_reflns_limit_h_max     16
_diffrn_reflns_limit_k_min     -12
_diffrn_reflns_limit_k_max     13
_diffrn_reflns_limit_l_min     -22
_diffrn_reflns_limit_l_max     22
_diffrn_standards_number     ?
_diffrn_standards_interval_count     0
_diffrn_standards_interval_time     0
_diffrn_standards_decay_%     ?
_refine_special_details
;
;
_reflns_number_total     2670
_reflns_number_gt     1710
_reflns_threshold_expression     'I>2\s(I)'
_refine_ls_structure_factor_coef     Fsqd
_refine_ls_matrix_type     full
_refine_ls_R_factor_all     0.0715
_refine_ls_R_factor_gt     0.0348
_refine_ls_wR_factor_gt     0.0742
_refine_ls_wR_factor_ref     0.0862
_refine_ls_goodness_of_fit_ref     0.996
_refine_ls_restrained_S_all     0.996
_refine_ls_number_reflns     2670
_refine_ls_number_parameters     146
_refine_ls_number_restraints     0
_refine_ls_hydrogen_treatment     constr
_refine_ls_weighting_scheme     calc
_refine_ls_weighting_details
         'calc w=1/[\s^2^(Fo^2^)+(0.0358P)^2^+0.8359P] where P=(Fo^2^+2Fc^2^)/3'
_atom_sites_solution_hydrogens     geom
_atom_sites_solution_primary     direct
_atom_sites_solution_secondary     difmap
_refine_ls_shift/su_max     0.001
_refine_ls_shift/su_mean     0.000
_refine_diff_density_max     0.485
_refine_diff_density_min     -0.395
_refine_ls_extinction_method     none
_refine_ls_extinction_coef     ?
loop_
    _atom_type_symbol
    _atom_type_description
    _atom_type_scat_dispersion_real
    _atom_type_scat_dispersion_imag
    _atom_type_scat_source
    'C' 'C' 0.0033 0.0016
                         'International Tables Vol C Tables 4.2.6.8 and 6.1.1.4'
    'H' 'H' 0.0000 0.0000
                         'International Tables Vol C Tables 4.2.6.8 and 6.1.1.4'
    'N' 'N' 0.0061 0.0033
                         'International Tables Vol C Tables 4.2.6.8 and 6.1.1.4'
    'O' 'O' 0.0106 0.0060
                         'International Tables Vol C Tables 4.2.6.8 and 6.1.1.4'
    'Br' 'Br' -0.2901 2.4595
                         'International Tables Vol C Tables 4.2.6.8 and 6.1.1.4'
_computing_data_collection     'APEX2 (Bruker, 2004)'
_computing_cell_refinement     'SAINT (Bruker, 2004)'
_computing_data_reduction     'SAINT (Bruker, 2004)'
_computing_structure_solution     'SHELXS97 (Sheldrick, 2008)'
_computing_structure_refinement     'SHELXL97 (Sheldrick, 2008)'
_computing_molecular_graphics     'PLATON (Spek, 2009)'
_computing_publication_material     'SHELXL97 (Sheldrick, 2008)'
loop_
    _atom_site_type_symbol
    _atom_site_label
    _atom_site_fract_x
    _atom_site_fract_y
    _atom_site_fract_z
    _atom_site_U_iso_or_equiv
    _atom_site_adp_type
    _atom_site_calc_flag
    _atom_site_refinement_flags
    _atom_site_occupancy
    _atom_site_disorder_assembly
    _atom_site_disorder_group
    C C1 0.16600(18) 0.0270(2) 0.54592(14) 0.0371(6) Uani d . 1 . .
    C C2 0.2620(2) -0.0367(3) 0.54384(16) 0.0463(7) Uani d . 1 . .
    H H2 0.2727 -0.1086 0.5753 0.056 Uiso calc R 1 . .
    C C3 0.34124(19) 0.0056(3) 0.49578(18) 0.0520(7) Uani d . 1 . .
    H H3 0.4054 -0.0374 0.4944 0.062 Uiso calc R 1 . .
    C C4 0.32501(19) 0.1120(3) 0.44968(15) 0.0422(6) Uani d . 1 . .
    C C5 0.2319(2) 0.1769(3) 0.45068(16) 0.0463(7) Uani d . 1 . .
    H H5 0.2220 0.2490 0.4192 0.056 Uiso calc R 1 . .
    C C6 0.1528(2) 0.1340(3) 0.49907(16) 0.0449(7) Uani d . 1 . .
    H H6 0.0891 0.1780 0.5002 0.054 Uiso calc R 1 . .
    C C7 0.07751(18) -0.0183(3) 0.59347(15) 0.0383(6) Uani d . 1 . .
    H H7 0.0158 0.0298 0.5927 0.046 Uiso calc R 1 . .
    C C8 -0.01245(17) -0.1551(2) 0.67752(14) 0.0325(5) Uani d . 1 . .
    C C9 -0.08369(16) -0.0690(2) 0.70991(15) 0.0365(6) Uani d . 1 . .
    H H9 -0.0736 0.0189 0.7031 0.044 Uiso calc R 1 . .
    C C10 -0.16897(17) -0.1120(2) 0.75198(14) 0.0368(6) Uani d . 1 . .
    H H10 -0.2155 -0.0532 0.7740 0.044 Uiso calc R 1 . .
    C C11 -0.18585(16) -0.2426(2) 0.76165(15) 0.0360(6) Uani d . 1 . .
    C C12 -0.11568(19) -0.3294(2) 0.72949(16) 0.0412(6) Uani d . 1 . .
    H H12 -0.1267 -0.4174 0.7355 0.049 Uiso calc R 1 . .
    C C13 -0.02907(18) -0.2855(2) 0.68836(15) 0.0388(6) Uani d . 1 . .
    H H13 0.0186 -0.3443 0.6677 0.047 Uiso calc R 1 . .
    N N1 0.07946(14) -0.1183(2) 0.63553(12) 0.0367(5) Uani d . 1 . .
    O O1 -0.26777(13) -0.29148(18) 0.80295(12) 0.0497(5) Uani d . 1 . .
    H H1 -0.3015 -0.2324 0.8226 0.075 Uiso calc R 1 . .
    Br Br1 0.43298(2) 0.16639(3) 0.38080(2) 0.06483(15) Uani d . 1 . .
loop_
    _atom_site_aniso_label
    _atom_site_aniso_U_11
    _atom_site_aniso_U_22
    _atom_site_aniso_U_33
    _atom_site_aniso_U_12
    _atom_site_aniso_U_13
    _atom_site_aniso_U_23
    C1 0.0383(13) 0.0383(15) 0.0348(14) -0.0034(11) -0.0019(11) -0.0038(12)
    C2 0.0458(14) 0.0461(16) 0.0471(16) 0.0036(12) 0.0056(13) 0.0117(14)
    C3 0.0386(14) 0.0573(19) 0.0599(19) 0.0045(13) 0.0086(14) 0.0115(15)
    C4 0.0427(14) 0.0468(16) 0.0371(15) -0.0113(12) 0.0046(12) 0.0009(13)
    C5 0.0549(16) 0.0432(16) 0.0407(16) -0.0024(13) 0.0003(13) 0.0081(13)
    C6 0.0406(14) 0.0464(17) 0.0476(17) 0.0047(11) 0.0009(13) 0.0066(13)
    C7 0.0322(13) 0.0420(16) 0.0406(14) 0.0007(10) -0.0006(11) -0.0023(13)
    C8 0.0268(11) 0.0357(14) 0.0349(13) -0.0010(10) -0.0028(10) 0.0021(11)
    C9 0.0337(12) 0.0305(13) 0.0452(16) -0.0010(10) -0.0018(11) 0.0006(12)
    C10 0.0332(13) 0.0360(15) 0.0411(15) 0.0066(10) -0.0012(11) -0.0013(12)
    C11 0.0291(12) 0.0387(16) 0.0403(15) 0.0004(10) 0.0010(11) 0.0041(11)
    C12 0.0361(12) 0.0308(14) 0.0566(18) 0.0013(11) 0.0019(12) 0.0056(13)
    C13 0.0319(12) 0.0364(15) 0.0480(16) 0.0076(11) 0.0022(11) 0.0021(13)
    N1 0.0314(10) 0.0404(12) 0.0384(13) -0.0021(8) 0.0016(9) 0.0000(10)
    O1 0.0371(10) 0.0431(11) 0.0688(14) 0.0020(8) 0.0169(9) 0.0058(10)
    Br1 0.0582(2) 0.0736(3) 0.0627(2) -0.01461(15) 0.01935(16) 0.01033(18)
_geom_special_details
;
All e.s.d.'s (except the e.s.d. in the dihedral angle between two l.s. planes)
are estimated using the full covariance matrix. The cell e.s.d.'s are taken
into account individually in the estimation of e.s.d.'s in distances, angles
and torsion angles; correlations between e.s.d.'s in cell parameters are only
used when they are defined by crystal symmetry. An approximate (isotropic)
treatment of cell e.s.d.'s is used for estimating e.s.d.'s involving l.s.
planes.
;
loop_
    _geom_bond_atom_site_label_1
    _geom_bond_atom_site_label_2
    _geom_bond_site_symmetry_2
    _geom_bond_distance
    _geom_bond_publ_flag
    C1 C6 . 1.380(4) ?
    C1 C2 . 1.388(3) ?
    C1 C7 . 1.465(3) ?
    C2 C3 . 1.371(4) ?
    C2 H2 . 0.9300 ?
    C3 C4 . 1.373(4) ?
    C3 H3 . 0.9300 ?
    C4 C5 . 1.362(4) ?
    C4 Br1 . 1.894(2) ?
    C5 C6 . 1.376(4) ?
    C5 H5 . 0.9300 ?
    C6 H6 . 0.9300 ?
    C7 N1 . 1.264(3) ?
    C7 H7 . 0.9300 ?
    C8 C13 . 1.383(3) ?
    C8 C9 . 1.388(3) ?
    C8 N1 . 1.423(3) ?
    C9 C10 . 1.375(3) ?
    C9 H9 . 0.9300 ?
    C10 C11 . 1.383(4) ?
    C10 H10 . 0.9300 ?
    C11 O1 . 1.356(3) ?
    C11 C12 . 1.382(3) ?
    C12 C13 . 1.383(3) ?
    C12 H12 . 0.9300 ?
    C13 H13 . 0.9300 ?
    O1 H1 . 0.8200 ?
loop_
    _geom_angle_atom_site_label_1
    _geom_angle_atom_site_label_2
    _geom_angle_atom_site_label_3
    _geom_angle_site_symmetry_1
    _geom_angle_site_symmetry_3
    _geom_angle
    _geom_angle_publ_flag
    C6 C1 C2 . . 118.4(2) ?
    C6 C1 C7 . . 119.2(2) ?
    C2 C1 C7 . . 122.4(2) ?
    C3 C2 C1 . . 120.5(3) ?
    C3 C2 H2 . . 119.8 ?
    C1 C2 H2 . . 119.8 ?
    C2 C3 C4 . . 119.4(2) ?
    C2 C3 H3 . . 120.3 ?
    C4 C3 H3 . . 120.3 ?
    C5 C4 C3 . . 121.5(2) ?
    C5 C4 Br1 . . 119.3(2) ?
    C3 C4 Br1 . . 119.2(2) ?
    C4 C5 C6 . . 118.7(3) ?
    C4 C5 H5 . . 120.6 ?
    C6 C5 H5 . . 120.6 ?
    C5 C6 C1 . . 121.4(2) ?
    C5 C6 H6 . . 119.3 ?
    C1 C6 H6 . . 119.3 ?
    N1 C7 C1 . . 124.4(2) ?
    N1 C7 H7 . . 117.8 ?
    C1 C7 H7 . . 117.8 ?
    C13 C8 C9 . . 118.6(2) ?
    C13 C8 N1 . . 117.1(2) ?
    C9 C8 N1 . . 124.3(2) ?
    C10 C9 C8 . . 120.9(2) ?
    C10 C9 H9 . . 119.6 ?
    C8 C9 H9 . . 119.6 ?
    C9 C10 C11 . . 120.2(2) ?
    C9 C10 H10 . . 119.9 ?
    C11 C10 H10 . . 119.9 ?
    O1 C11 C12 . . 117.2(2) ?
    O1 C11 C10 . . 123.3(2) ?
    C12 C11 C10 . . 119.5(2) ?
    C11 C12 C13 . . 120.0(2) ?
    C11 C12 H12 . . 120.0 ?
    C13 C12 H12 . . 120.0 ?
    C12 C13 C8 . . 120.8(2) ?
    C12 C13 H13 . . 119.6 ?
    C8 C13 H13 . . 119.6 ?
    C7 N1 C8 . . 119.4(2) ?
    C11 O1 H1 . . 109.5 ?
loop_
    _geom_torsion_atom_site_label_1
    _geom_torsion_atom_site_label_2
    _geom_torsion_atom_site_label_3
    _geom_torsion_atom_site_label_4
    _geom_torsion_site_symmetry_1
    _geom_torsion_site_symmetry_2
    _geom_torsion_site_symmetry_3
    _geom_torsion_site_symmetry_4
    _geom_torsion
    _geom_torsion_publ_flag
    C6 C1 C2 C3 . . . . -0.5(4) ?
    C7 C1 C2 C3 . . . . 177.0(3) ?
    C1 C2 C3 C4 . . . . 0.1(5) ?
    C2 C3 C4 C5 . . . . 0.2(5) ?
    C2 C3 C4 Br1 . . . . -177.9(2) ?
    C3 C4 C5 C6 . . . . -0.1(4) ?
    Br1 C4 C5 C6 . . . . 177.9(2) ?
    C4 C5 C6 C1 . . . . -0.2(4) ?
    C2 C1 C6 C5 . . . . 0.5(4) ?
    C7 C1 C6 C5 . . . . -177.0(3) ?
    C6 C1 C7 N1 . . . . 176.6(3) ?
    C2 C1 C7 N1 . . . . -0.9(4) ?
    C13 C8 C9 C10 . . . . 0.1(4) ?
    N1 C8 C9 C10 . . . . -177.8(2) ?
    C8 C9 C10 C11 . . . . -1.0(4) ?
    C9 C10 C11 O1 . . . . 179.4(2) ?
    C9 C10 C11 C12 . . . . 0.8(4) ?
    O1 C11 C12 C13 . . . . -178.4(2) ?
    C10 C11 C12 C13 . . . . 0.3(4) ?
    C11 C12 C13 C8 . . . . -1.2(4) ?
    C9 C8 C13 C12 . . . . 1.0(4) ?
    N1 C8 C13 C12 . . . . 179.1(2) ?
    C1 C7 N1 C8 . . . . -178.2(2) ?
    C13 C8 N1 C7 . . . . 147.6(3) ?
    C9 C8 N1 C7 . . . . -34.5(4) ?
loop_
    _geom_hbond_atom_site_label_D
    _geom_hbond_atom_site_label_H
    _geom_hbond_atom_site_label_A
    _geom_hbond_site_symmetry_A
    _geom_hbond_distance_DH
    _geom_hbond_distance_HA
    _geom_hbond_distance_DA
    _geom_hbond_angle_DHA
    O1 H1 N1 6_557 0.82 2.05 2.848(3) 164
    C5 H5 Cg1 5_556 0.93 2.89 3.374(3) 114
