# Supplementary material for: (E)-4-[(4-Bromo­benzyl­idene)amino]phenol
Source: Acta Crystallogr Sect E Struct Rep Online. 2010 Jan 9;66(Pt 2):o316. doi: 10.1107/S160053680905538X (PMC2979767; doi:10.1107/S160053680905538X)
Supplement: Supplementary file 2 [file e-66-0o316-Isup2.hkl]

#
# h,k,l, Fc-squared, Fo-squared, sigma(Fo-squared) and status flag
#
data_I
_shelx_title ' HS1 in Pbca'
_shelx_refln_list_code          4
_shelx_F_calc_maximum      288.51
_exptl_crystal_F_000      1104.00
_reflns_d_resolution_high  0.7614
 
loop_
 _symmetry_equiv_pos_as_xyz
 'x, y, z'
 '-x+1/2, -y, z+1/2'
 'x+1/2, -y+1/2, -z'
 '-x, y+1/2, -z+1/2'
 '-x, -y, -z'
 'x-1/2, y, -z-1/2'
 '-x-1/2, y-1/2, z'
 'x, -y-1/2, z-1/2'
 
_cell_length_a    12.7035
_cell_length_b    10.3897
_cell_length_c    17.0899
_cell_angle_alpha  90.000
_cell_angle_beta   90.000
_cell_angle_gamma  90.000
 
_shelx_F_squared_multiplier     1.000
 
loop_
 _refln_index_h
 _refln_index_k
 _refln_index_l
 _refln_F_squared_calc
 _refln_F_squared_meas
 _refln_F_squared_sigma
 _refln_observed_status
   2   0   0     3595.71     3838.36     56.84 o
   4   0   0      487.33      499.04     22.63 o
   6   0   0    16885.63    16445.94    339.83 o
   8   0   0    15504.17    15452.09    260.83 o
  10   0   0     2644.08     2563.62     77.76 o
  12   0   0     5534.65     5407.17    133.77 o
  14   0   0      635.03      775.40     54.67 o
  16   0   0      100.18      100.13     75.12 o
   2   1   0     2995.67     3316.24     34.88 o
   4   1   0    40111.84    39609.20    398.79 o
   6   1   0     5770.02     5404.71     62.33 o
   8   1   0     4048.82     4186.65     47.23 o
  10   1   0     5769.24     5790.79     84.34 o
  12   1   0     4463.07     4244.02     79.64 o
  14   1   0      160.54      148.76     28.31 o
  16   1   0       55.26       76.32     56.75 o
   0   2   0    11831.62    12860.95    266.54 o
   2   2   0     2643.53     2935.44     36.02 o
   4   2   0     6080.83     6472.00     85.89 o
   6   2   0     3349.71     3366.46     44.67 o
   8   2   0      515.06      489.12     14.19 o
  10   2   0       12.38       20.03      8.68 o
  12   2   0      331.45      290.59     25.66 o
  14   2   0       12.21        4.21     33.73 o
  16   2   0      206.48      298.30     47.09 o
   2   3   0       85.37       98.39      6.10 o
   4   3   0     1081.26     1122.02     21.06 o
   6   3   0      713.85      800.98     17.64 o
   8   3   0      320.74      347.31     12.50 o
  10   3   0       86.50       76.21     10.91 o
  12   3   0      331.03      335.28     18.21 o
  14   3   0      375.18      328.02     46.73 o
  16   3   0        9.53       21.56     43.02 o
   0   4   0     7253.42     7175.51    218.62 o
   2   4   0    10332.61    10720.48    139.09 o
   4   4   0     1469.16     1496.34     26.53 o
   6   4   0      863.61      785.34     19.12 o
   8   4   0     1780.55     1603.78     29.53 o
  10   4   0      245.73      250.01     22.63 o
  12   4   0       38.89       41.63     21.69 o
  14   4   0      258.62      216.69     39.95 o
   2   5   0     9715.73     9886.60    129.80 o
   4   5   0    10928.88    10538.49    157.90 o
   6   5   0     6022.79     5921.57     84.08 o
   8   5   0      292.03      302.92     15.92 o
  10   5   0     3814.39     3622.81     60.75 o
  12   5   0      591.51      642.57     32.30 o
  14   5   0      147.16      160.81     43.43 o
   0   6   0    23141.21    22535.93    452.13 o
   2   6   0     7009.47     7051.76     95.52 o
   4   6   0       55.74       40.75     13.08 o
   6   6   0     4607.60     4521.06     77.34 o
   8   6   0     1133.92     1083.53     33.73 o
  10   6   0      794.88      852.89     33.46 o
  12   6   0      111.42      107.48     27.01 o
  14   6   0      557.39      599.76     48.20 o
   2   7   0     1835.99     1822.05     34.42 o
   4   7   0     3239.19     3251.53     59.90 o
   6   7   0      885.95      841.63     29.35 o
   8   7   0       25.43       35.16     21.46 o
  10   7   0     1793.97     1883.13     59.70 o
  12   7   0      348.68      384.97     56.49 o
  14   7   0       65.42      153.88     54.75 o
   0   8   0      137.12      179.82     39.96 o
   2   8   0      531.80      493.36     23.60 o
   4   8   0      185.42      188.99     21.64 o
   6   8   0     4021.83     4075.83     78.94 o
   8   8   0      145.22      168.79     28.07 o
  10   8   0       11.71        0.71     32.33 o
  12   8   0       29.26       12.69     35.66 o
   2   9   0       12.98       -4.20     20.07 o
   4   9   0     1370.24     1350.17     41.89 o
   6   9   0        6.77       -1.94     22.49 o
   8   9   0       29.14        9.90     38.69 o
  10   9   0        1.03      -37.46     41.52 o
  12   9   0       10.19      -19.48     38.44 o
   0  10   0      205.88      242.08     52.50 o
   2  10   0      444.21      454.32     44.03 o
   4  10   0       40.62        5.23     33.29 o
   6  10   0       26.07       70.97     38.01 o
   8  10   0       39.00       30.96     37.64 o
  10  10   0        2.71      -39.81     39.81 o
   2  11   0        7.02       -8.75     69.85 o
   4  11   0      100.68       51.10     41.59 o
   6  11   0      100.16      122.82     54.94 o
   8  11   0      342.00      357.47     80.15 o
   0  12   0      178.58      120.58     65.05 o
   2  12   0      324.96      342.87     53.03 o
   4  12   0       81.11       67.32     58.51 o
   6  12   0      109.39      130.46     50.06 o
   2  13   0       42.46       24.12     52.93 o
   4  13   0      442.19      449.96     60.67 o
   1   1   1      463.12      469.75      4.77 o
   2   1   1     5558.66     5839.20     39.89 o
   3   1   1        5.71        6.85      2.25 o
   4   1   1    10004.35     9978.93     80.28 o
   5   1   1       53.70       71.59      3.89 o
   6   1   1      116.60       79.60      4.04 o
   7   1   1     1118.98     1121.92     16.05 o
   8   1   1       52.64       56.98      6.74 o
   9   1   1      562.22      534.96     10.65 o
  10   1   1      850.53      832.87     13.46 o
  11   1   1      296.72      280.66     15.87 o
  12   1   1      273.51      260.07     24.45 o
  13   1   1        7.80       -8.05     16.93 o
  14   1   1      202.86      212.88     22.70 o
  15   1   1        6.38       14.60     25.49 o
  16   1   1       17.01       29.30     49.17 o
   0   2   1    53831.29    53665.43    773.94 o
   1   2   1    18042.56    18853.83    155.13 o
   2   2   1    11852.75    12261.66     96.76 o
   3   2   1     8592.34     8489.14     74.41 o
   4   2   1      294.50      317.96      6.65 o
   5   2   1     2389.80     2225.54     21.88 o
   6   2   1     3856.51     3732.11     34.50 o
   7   2   1     2328.74     2512.94     24.28 o
   8   2   1     9166.07     9188.49     79.87 o
   9   2   1      240.08      247.19      7.78 o
  10   2   1      182.75      190.90     12.55 o
  11   2   1     2093.72     2095.98     28.48 o
  12   2   1     1680.03     1691.15     32.35 o
  13   2   1      182.26      192.98     20.93 o
  14   2   1      658.60      713.00     31.94 o
  15   2   1        0.45      -25.17     25.17 o
  16   2   1       88.67       97.80     34.57 o
   1   3   1    17234.87    17895.96    194.10 o
   2   3   1    14099.44    14613.58    119.88 o
   3   3   1     3870.92     3923.56     38.28 o
   4   3   1    24682.45    25305.12    217.35 o
   5   3   1     3939.87     4110.99     39.30 o
   6   3   1      483.03      427.88      9.03 o
   7   3   1     8808.52     8523.15     74.21 o
   8   3   1      625.98      663.03     12.92 o
   9   3   1     3743.68     3614.26     33.28 o
  10   3   1     1805.46     1796.51     21.62 o
  11   3   1       61.97       30.10     10.46 o
  12   3   1      514.66      522.99     19.27 o
  13   3   1       24.69       53.49     19.69 o
  14   3   1      350.12      298.19     27.65 o
  15   3   1      348.11      388.45     31.28 o
  16   3   1       28.14       50.67     30.57 o
   0   4   1      194.28      147.67     14.72 o
   1   4   1     7449.28     7564.06    129.02 o
   2   4   1     5404.43     5585.53     53.14 o
   3   4   1     3590.34     3446.86     37.64 o
   4   4   1       61.79       55.20      6.20 o
   5   4   1    13861.00    14359.80    132.26 o
   6   4   1      307.45      244.43      9.57 o
   7   4   1      484.18      538.08     12.01 o
   8   4   1     2795.30     2772.23     29.88 o
   9   4   1      589.59      637.69     16.59 o
  10   4   1       94.81      111.21     10.55 o
  11   4   1     1410.13     1329.30     29.03 o
  12   4   1      110.56      102.83     14.37 o
  13   4   1      235.08      261.23     21.11 o
  14   4   1      390.09      405.54     30.57 o
  15   4   1       12.37        8.81     27.40 o
   1   5   1     3002.33     3034.68     45.44 o
   2   5   1     3463.31     3774.60     45.22 o
   3   5   1      229.40      279.87     10.00 o
   4   5   1     2910.88     2995.31     39.71 o
   5   5   1     1419.52     1430.49     22.36 o
   6   5   1        3.10       -5.83      8.44 o
   7   5   1      727.87      755.87     16.29 o
   8   5   1       91.02       76.87      9.80 o
   9   5   1      142.80      169.50     12.14 o
  10   5   1      699.74      729.94     19.91 o
  11   5   1       25.14       13.65     14.49 o
  12   5   1       14.65       20.99     16.93 o
  13   5   1      215.08      221.29     19.52 o
  14   5   1        1.33      -15.22     26.42 o
  15   5   1       33.46       76.06     29.11 o
   0   6   1     3878.18     4215.86    102.18 o
   1   6   1       32.69       37.78     10.08 o
   2   6   1        1.62       -5.92      7.85 o
   3   6   1       13.44       17.09      7.33 o
   4   6   1      574.72      528.97     14.43 o
   5   6   1        0.69        5.29      9.63 o
   6   6   1      194.58      193.54     12.63 o
   7   6   1      319.66      308.39     13.45 o
   8   6   1        0.72       -8.09     11.23 o
   9   6   1      255.82      245.58     14.46 o
  10   6   1      197.52      174.23     18.91 o
  11   6   1        7.35        1.46     17.76 o
  12   6   1        1.07       -0.27     19.42 o
  13   6   1        2.40      -20.08     20.08 o
  14   6   1       45.76       78.52     29.99 o
   1   7   1      148.99      128.43     13.23 o
   2   7   1     1950.15     1874.56     29.11 o
   3   7   1       86.41       84.42      8.50 o
   4   7   1      756.65      729.66     18.74 o
   5   7   1       80.62       79.70     13.27 o
   6   7   1      218.78      236.56     14.23 o
   7   7   1      322.29      304.84     16.04 o
   8   7   1      831.68      827.10     24.02 o
   9   7   1      351.91      393.79     21.02 o
  10   7   1      481.83      493.23     25.55 o
  11   7   1       47.99       48.14     22.17 o
  12   7   1      476.28      559.45     29.60 o
  13   7   1       25.95       33.07     25.15 o
  14   7   1       13.62        1.02     34.52 o
   0   8   1     2605.64     2571.56     63.22 o
   1   8   1      279.15      281.06     24.06 o
   2   8   1     1220.05     1196.54     28.34 o
   3   8   1     2000.21     2055.39     33.59 o
   4   8   1     1386.30     1348.02     29.76 o
   5   8   1      432.43      451.67     18.04 o
   6   8   1      913.23      920.39     25.13 o
   7   8   1      693.82      735.03     21.70 o
   8   8   1      110.18      108.51     16.55 o
   9   8   1       11.22      -14.41     20.20 o
  10   8   1      168.63      215.33     23.96 o
  11   8   1      161.62      208.01     25.96 o
  12   8   1        0.78       -4.49     25.14 o
  13   8   1       53.58       34.70     27.10 o
   1   9   1      967.16      977.10     23.50 o
   2   9   1      743.75      698.85     38.63 o
   3   9   1      346.48      384.09     19.13 o
   4   9   1       45.97       72.64     15.09 o
   5   9   1     1127.30     1092.96     27.28 o
   6   9   1       13.08       15.43     16.02 o
   7   9   1     1043.44     1116.34     32.39 o
   8   9   1       33.47      -12.80     19.42 o
   9   9   1      220.48      247.00     26.83 o
  10   9   1      138.55      133.08     30.61 o
  11   9   1        1.92       41.63     27.87 o
  12   9   1      150.21      218.41     31.86 o
   0  10   1      328.01      334.51     39.67 o
   1  10   1      109.03       75.98     24.90 o
   2  10   1      341.85      320.59     32.14 o
   3  10   1      627.20      611.81     33.62 o
   4  10   1      156.04      160.84     29.10 o
   5  10   1     1798.87     1721.11     51.62 o
   6  10   1      270.03      307.66     25.00 o
   7  10   1      165.01      173.76     30.31 o
   8  10   1       40.99       26.47     33.88 o
   9  10   1      194.05      240.79     32.75 o
  10  10   1       28.11       48.27     32.87 o
  11  10   1       67.89       52.12     34.56 o
   1  11   1      165.38      140.17     29.10 o
   2  11   1      134.67      162.22     29.04 o
   3  11   1       50.75       75.20     29.26 o
   4  11   1       13.69       15.40     28.90 o
   5  11   1       87.78       80.13     34.03 o
   6  11   1        5.67       20.24     30.25 o
   7  11   1       13.54       39.53     35.18 o
   8  11   1       72.29       53.24     67.84 o
   9  11   1      114.18      102.21     49.65 o
   0  12   1        3.84       70.25     46.48 o
   1  12   1       15.70       17.98     30.82 o
   2  12   1       20.65       40.81     30.76 o
   3  12   1       46.26       68.66     32.71 o
   4  12   1        2.94      -29.00     31.84 o
   5  12   1       65.78       -3.70     32.73 o
   6  12   1        0.15       12.78     38.48 o
   7  12   1        4.64       19.68     63.46 o
   1  13   1       27.41       49.27     41.79 o
   2  13   1        0.80        1.89     35.00 o
   3  13   1        0.20       39.42     36.03 o
   4  13   1        7.43       24.73     36.44 o
   5  13   1       11.04       69.72     37.82 o
   0   0   2      208.96      163.32      9.53 o
   1   0   2     2295.65     2302.62     36.66 o
   2   0   2     7821.26     7834.69     80.00 o
   3   0   2    46756.70    44589.51    522.43 o
   4   0   2      654.44      616.92     23.81 o
   5   0   2    15124.38    14935.14    194.03 o
   6   0   2      292.26      269.13     20.75 o
   7   0   2     3337.45     3402.95     46.27 o
   8   0   2      139.20      150.60     12.68 o
   9   0   2     1187.33     1095.35     54.46 o
  10   0   2     2341.73     2325.12     37.16 o
  11   0   2     1271.79     1265.46     32.62 o
  12   0   2      144.37      177.71     23.94 o
  13   0   2      633.09      541.65     41.40 o
  14   0   2      105.96       88.91     35.07 o
  15   0   2        2.57      -35.36     35.36 o
  16   0   2       28.48       51.87     56.64 o
   1   1   2     9403.73     9728.25     85.18 o
   2   1   2     5541.36     6125.29     53.71 o
   3   1   2      158.27      152.03      4.09 o
   4   1   2      634.26      673.53     12.33 o
   5   1   2     7628.46     7725.91     63.40 o
   6   1   2       47.89       51.43      5.20 o
   7   1   2     8532.65     8298.25     72.04 o
   8   1   2     1166.25     1248.05     16.86 o
   9   1   2     7813.84     7565.83     67.26 o
  10   1   2      413.88      432.73     12.18 o
  11   1   2        6.52        3.18      8.34 o
  12   1   2     1189.54     1185.93     33.44 o
  13   1   2      188.16      196.44     18.86 o
  14   1   2      140.20      171.20     23.75 o
  15   1   2      617.94      666.79     33.49 o
  16   1   2        0.41       29.23     33.91 o
   0   2   2    29930.22    32308.81    465.85 o
   1   2   2     6072.14     6545.40     57.65 o
   2   2   2     4402.75     4746.72     44.65 o
   3   2   2    16973.88    17368.59    150.25 o
   4   2   2      254.41      248.06      7.62 o
   5   2   2     7346.03     7576.21     60.27 o
   6   2   2     1624.87     1950.90     26.30 o
   7   2   2      269.23      298.13      7.11 o
   8   2   2       77.78       75.04      5.66 o
   9   2   2      714.33      706.36     12.31 o
  10   2   2       34.50       33.27      8.25 o
  11   2   2      959.26     1001.85     21.57 o
  12   2   2       85.96       58.08     13.33 o
  13   2   2       38.18       72.36     20.00 o
  14   2   2      166.46      171.04     23.08 o
  15   2   2       77.88       57.67     28.18 o
  16   2   2        0.30      -46.08     46.08 o
   1   3   2      284.59      363.55      9.81 o
   2   3   2      214.59      228.08      5.20 o
   3   3   2      253.67      258.83      7.08 o
   4   3   2        4.09       -1.26      4.67 o
   5   3   2     3975.58     4370.09     41.70 o
   6   3   2        1.96        1.22      4.85 o
   7   3   2      267.39      322.96      7.96 o
   8   3   2      312.39      327.93     11.12 o
   9   3   2        1.21       -4.34      4.34 o
  10   3   2       35.15       47.47      8.64 o
  11   3   2      624.27      653.81     18.43 o
  12   3   2       52.27       58.47     16.17 o
  13   3   2      114.10       70.48     16.80 o
  14   3   2       94.54       55.05     24.71 o
  15   3   2      115.16       67.26     28.14 o
  16   3   2        7.71      -32.42     32.42 o
   0   4   2      134.17      157.11     15.99 o
   1   4   2     5339.02     5556.95     69.27 o
   2   4   2      482.32      524.21     10.64 o
   3   4   2     1954.64     1774.16     21.20 o
   4   4   2      714.33      753.27     19.26 o
   5   4   2     2932.28     2746.67     29.33 o
   6   4   2        0.52       -4.21      6.89 o
   7   4   2      569.36      530.53     11.40 o
   8   4   2       87.53      101.99      7.98 o
   9   4   2       98.21      102.40     10.83 o
  10   4   2        0.21       -9.81      9.95 o
  11   4   2      848.74      878.92     25.59 o
  12   4   2      246.51      260.24     15.23 o
  13   4   2      112.68      143.21     21.18 o
  14   4   2       18.20       28.55     25.51 o
  15   4   2       41.31       39.34     28.35 o
   1   5   2     9250.90     8493.87    126.91 o
   2   5   2       52.05       74.27      9.79 o
   3   5   2     1163.16     1127.28     17.71 o
   4   5   2        1.58        5.65      7.32 o
   5   5   2     3179.62     3219.53     37.27 o
   6   5   2        0.58        5.04      8.32 o
   7   5   2     6897.10     6919.05     68.83 o
   8   5   2       27.69       18.34     11.22 o
   9   5   2     3096.90     3078.12     36.60 o
  10   5   2      182.58      195.91     19.69 o
  11   5   2       89.38       67.27     15.23 o
  12   5   2        0.79       -5.91     16.49 o
  13   5   2      117.82       93.45     22.00 o
  14   5   2        5.74      -31.86     40.22 o
  15   5   2      253.58      300.71     35.06 o
   0   6   2     3770.15     4112.67     99.63 o
   1   6   2     2122.85     1887.48     46.07 o
   2   6   2      664.89      773.68     17.78 o
   3   6   2     7593.22     7339.68     92.40 o
   4   6   2       21.39       10.01     10.34 o
   5   6   2     6452.20     6344.31     82.34 o
   6   6   2       12.29        7.65     10.33 o
   7   6   2      113.58      133.44     11.78 o
   8   6   2      832.03      840.43     19.58 o
   9   6   2      536.07      629.79     20.21 o
  10   6   2      203.53      195.34     19.00 o
  11   6   2      828.78      923.15     27.64 o
  12   6   2      233.32      167.53     21.42 o
  13   6   2      333.90      404.15     24.35 o
  14   6   2        0.84       -3.67     25.66 o
   1   7   2     4476.04     4290.37     67.36 o
   2   7   2      148.46      183.50     10.88 o
   3   7   2      347.47      361.04     13.98 o
   4   7   2     2470.69     2394.80     32.47 o
   5   7   2     2023.20     1962.73     32.60 o
   6   7   2      383.86      360.87     16.67 o
   7   7   2     2721.69     2735.20     42.20 o
   8   7   2       36.76       32.92     14.40 o
   9   7   2      946.92      990.98     25.07 o
  10   7   2      148.11      137.84     19.50 o
  11   7   2        7.96       38.04     20.20 o
  12   7   2        9.19       12.62     21.23 o
  13   7   2      313.74      358.34     30.62 o
  14   7   2       89.49       99.20     31.36 o
   0   8   2      271.95      322.11     81.39 o
   1   8   2      615.81      642.60     22.52 o
   2   8   2       25.10       26.14      9.73 o
   3   8   2     2997.58     2959.93     42.35 o
   4   8   2      404.01      448.03     18.17 o
   5   8   2      906.82      963.22     23.87 o
   6   8   2        0.17       -1.27     14.44 o
   7   8   2      136.03       80.60     16.48 o
   8   8   2       64.08       87.14     17.42 o
   9   8   2      827.70      863.87     32.22 o
  10   8   2        6.32      -20.51     23.14 o
  11   8   2      300.52      300.49     39.57 o
  12   8   2        3.76        0.52     27.07 o
  13   8   2        0.43       28.11     29.18 o
   1   9   2        2.73       19.11     15.56 o
   2   9   2      141.15      165.30     18.26 o
   3   9   2       22.65       16.09     15.28 o
   4   9   2       68.58      105.19     14.84 o
   5   9   2      237.03      261.73     20.26 o
   6   9   2      123.36      152.90     17.13 o
   7   9   2        0.07       -8.37     16.87 o
   8   9   2       43.76       63.33     20.63 o
   9   9   2       28.50       42.18     24.68 o
  10   9   2       18.05       37.40     25.67 o
  11   9   2      200.62      237.41     29.58 o
  12   9   2       33.57       26.90     29.79 o
   0  10   2        6.80      -32.78     32.78 o
   1  10   2       84.21       93.87     25.57 o
   2  10   2       47.17       29.51     24.60 o
   3  10   2      412.47      441.89     46.60 o
   4  10   2       67.48       37.09     20.08 o
   5  10   2      557.76      496.59     25.24 o
   6  10   2       45.64       51.77     21.19 o
   7  10   2        7.51      -22.92     22.92 o
   8  10   2       32.77       40.52     28.73 o
   9  10   2       13.45      -25.45     29.63 o
  10  10   2      122.33      101.60     32.73 o
  11  10   2       52.23       73.08     35.61 o
   1  11   2      510.74      603.24     54.01 o
   2  11   2       71.84       39.02     27.59 o
   3  11   2      145.72      165.43     30.02 o
   4  11   2        7.24       -3.10     27.56 o
   5  11   2      241.92      279.50     38.51 o
   6  11   2        0.40       27.08     29.34 o
   7  11   2      656.91      687.65     47.47 o
   8  11   2       94.96       96.57     59.16 o
   9  11   2      185.21      230.70     64.20 o
   0  12   2       31.61       11.85     44.05 o
   1  12   2      270.66      292.05     35.15 o
   2  12   2        0.10      -11.91     29.97 o
   3  12   2      239.63      219.27     34.91 o
   4  12   2       92.34       56.44     34.72 o
   5  12   2      325.72      282.24     39.46 o
   6  12   2        7.24       -8.51     46.98 o
   7  12   2       34.25       32.49     96.61 o
   1  13   2      129.72      148.46     36.83 o
   2  13   2       62.95       77.08     37.13 o
   3  13   2        2.28      -33.51     33.51 o
   4  13   2       22.04       -7.43     34.33 o
   1   1   3       57.97       49.18      3.31 o
   2   1   3    30817.07    31690.77    321.98 o
   3   1   3       15.83        8.70      2.63 o
   4   1   3     6414.32     6243.10     51.53 o
   5   1   3       82.39       58.77      3.60 o
   6   1   3     2882.09     3017.34     32.05 o
   7   1   3      446.99      388.54     10.60 o
   8   1   3       19.98       12.48      6.79 o
   9   1   3      420.09      388.82     14.95 o
  10   1   3     5187.01     5184.21     49.62 o
  11   1   3      338.42      331.57     15.28 o
  12   1   3      329.77      284.50     18.17 o
  13   1   3       13.42       -5.26     19.85 o
  14   1   3       60.78       49.45     21.87 o
  15   1   3       26.07       47.56     30.93 o
  16   1   3       41.26       73.59     32.50 o
   0   2   3    50432.45    51701.00    663.83 o
   1   2   3      106.53      141.53      4.17 o
   2   2   3     4704.05     4866.85     44.04 o
   3   2   3     3710.95     3445.11     36.19 o
   4   2   3       44.35       36.63      5.13 o
   5   2   3    13211.93    13567.02    118.90 o
   6   2   3    13594.91    14232.28    125.05 o
   7   2   3       41.92       66.58      5.01 o
   8   2   3     2920.23     2792.22     28.66 o
   9   2   3      566.14      529.63     13.07 o
  10   2   3      870.15      867.78     16.55 o
  11   2   3      390.00      415.00     12.82 o
  12   2   3        1.57        8.66     15.03 o
  13   2   3      139.73      127.86     17.05 o
  14   2   3      275.74      326.61     33.51 o
  15   2   3        7.23        2.50     30.03 o
  16   2   3      234.43      273.58     36.09 o
   1   3   3    18591.01    18893.43    182.11 o
   2   3   3     4660.81     4780.17     43.69 o
   3   3   3      420.52      495.69     10.90 o
   4   3   3     8585.26     8504.25     89.26 o
   5   3   3     2736.36     2790.68     32.14 o
   6   3   3     6025.43     6002.29     59.03 o
   7   3   3     5822.66     5790.73     52.55 o
   8   3   3       35.16       25.05      6.61 o
   9   3   3     1100.68     1064.21     20.21 o
  10   3   3     2151.31     2171.89     28.39 o
  11   3   3      559.10      531.64     22.44 o
  12   3   3     1221.09     1270.93     29.16 o
  13   3   3      612.17      622.26     38.78 o
  14   3   3       89.65       79.57     26.48 o
  15   3   3        7.57       21.46     27.35 o
  16   3   3        5.50       22.42     33.34 o
   0   4   3    30421.96    31646.87    649.48 o
   1   4   3     1096.87     1041.45     19.22 o
   2   4   3     3223.96     3246.25     38.40 o
   3   4   3     3062.34     2938.74     47.35 o
   4   4   3      217.58      251.53      9.36 o
   5   4   3     1741.43     1658.00     23.09 o
   6   4   3     5105.48     5183.77     55.28 o
   7   4   3      114.35      138.57      9.57 o
   8   4   3     2071.05     1972.99     25.35 o
   9   4   3      751.21      728.19     15.02 o
  10   4   3      353.46      346.47     15.93 o
  11   4   3      956.71      936.48     30.26 o
  12   4   3       63.75       52.37     17.91 o
  13   4   3       64.73       48.39     18.75 o
  14   4   3      177.33      135.93     27.26 o
  15   4   3       44.75       47.23     35.33 o
   1   5   3     4237.29     4495.49     73.63 o
   2   5   3      324.11      301.29     16.22 o
   3   5   3      130.11      165.13      8.99 o
   4   5   3     2509.38     2400.40     32.88 o
   5   5   3      341.31      389.01     12.17 o
   6   5   3      412.44      435.06     12.59 o
   7   5   3     2859.41     2798.29     35.09 o
   8   5   3      370.96      412.86     13.01 o
   9   5   3        3.25       -6.00     11.88 o
  10   5   3      395.61      419.52     20.94 o
  11   5   3       49.07       39.26     16.67 o
  12   5   3      365.47      390.44     21.16 o
  13   5   3       91.25       81.29     25.73 o
  14   5   3       11.15       31.27     26.80 o
  15   5   3        7.53      -35.03     35.03 o
   0   6   3      265.34      276.90     23.29 o
   1   6   3     1343.36     1321.47     31.95 o
   2   6   3      243.43      236.45     13.30 o
   3   6   3      177.08      202.04     19.16 o
   4   6   3      320.06      318.26     14.81 o
   5   6   3        2.04       -6.81      9.78 o
   6   6   3      444.69      521.73     16.21 o
   7   6   3     1167.69     1158.29     24.60 o
   8   6   3      276.54      281.23     17.78 o
   9   6   3      162.81      165.25     17.63 o
  10   6   3        1.32      -16.23     17.83 o
  11   6   3      265.76      231.68     21.76 o
  12   6   3       22.67       22.29     21.21 o
  13   6   3       13.58       19.05     28.41 o
  14   6   3        3.14      -23.27     28.45 o
   1   7   3      103.81       98.16     29.58 o
   2   7   3      566.47      617.19     24.73 o
   3   7   3       20.85       19.08     13.47 o
   4   7   3     1218.63     1149.01     25.93 o
   5   7   3     1025.66     1014.07     24.61 o
   6   7   3      595.58      691.62     21.65 o
   7   7   3      343.02      361.48     19.99 o
   8   7   3      315.33      338.61     17.20 o
   9   7   3      544.10      520.99     27.95 o
  10   7   3      198.83      178.62     24.38 o
  11   7   3        4.29      -20.80     20.80 o
  12   7   3       46.02       42.08     22.75 o
  13   7   3        2.78      -17.51     23.12 o
  14   7   3       35.16       53.07     30.31 o
   0   8   3     2841.97     2738.30    126.77 o
   1   8   3        6.49       34.16     16.70 o
   2   8   3      756.31      773.46     29.02 o
   3   8   3     1750.94     1750.01     39.11 o
   4   8   3       63.47       66.30     13.33 o
   5   8   3     1549.59     1559.48     36.38 o
   6   8   3     1575.43     1512.60     31.35 o
   7   8   3      334.17      358.97     19.13 o
   8   8   3      651.55      695.97     26.36 o
   9   8   3       36.82        9.05     21.96 o
  10   8   3      122.94      123.35     25.45 o
  11   8   3        9.14       -7.71     26.08 o
  12   8   3        0.96      -15.18     26.81 o
  13   8   3        3.77       29.83     29.30 o
   1   9   3      607.29      674.22     25.33 o
   2   9   3       17.71       14.13     15.19 o
   3   9   3      110.10       90.04     16.78 o
   4   9   3     2497.20     2353.46     43.72 o
   5   9   3      715.31      751.35     23.16 o
   6   9   3      297.19      339.00     19.66 o
   7   9   3      601.14      634.49     27.53 o
   8   9   3        0.26      -19.39     19.39 o
   9   9   3      413.14      455.23     29.74 o
  10   9   3       64.50       31.34     25.77 o
  11   9   3       14.94       31.46     27.88 o
  12   9   3      126.17      145.18     31.16 o
   0  10   3      597.75      572.36     47.50 o
   1  10   3      229.07      226.93     27.71 o
   2  10   3       11.90       -1.57     17.95 o
   3  10   3     1469.27     1453.09     38.90 o
   4  10   3      108.26       82.80     19.74 o
   5  10   3       21.13       44.66     20.38 o
   6  10   3        5.78       -9.95     20.10 o
   7  10   3      189.20      164.66     26.95 o
   8  10   3       89.55      111.35     29.94 o
   9  10   3      207.41      208.30     32.92 o
  10  10   3       32.23       57.93     32.95 o
  11  10   3      130.62      135.67     43.06 o
   1  11   3        1.87       -6.84     27.55 o
   2  11   3       13.65       51.28     27.76 o
   3  11   3       29.27       26.72     28.07 o
   4  11   3      174.42      115.75     30.80 o
   5  11   3       86.69       27.56     33.41 o
   6  11   3        8.45       13.09     27.47 o
   7  11   3      164.19      197.79     35.05 o
   8  11   3        1.22       32.34     44.62 o
   9  11   3       63.88      123.76     44.98 o
   0  12   3      143.10      131.41     49.16 o
   1  12   3       44.60       27.37     31.93 o
   2  12   3        1.29        9.63     38.33 o
   3  12   3       34.97       -1.26     32.28 o
   4  12   3        6.27      -31.56     31.56 o
   5  12   3       18.99       17.93     37.61 o
   6  12   3      213.47      194.59     42.49 o
   7  12   3        5.92       70.44     53.93 o
   1  13   3        2.08      -33.74     33.74 o
   2  13   3        2.79       17.41     48.21 o
   3  13   3        0.81        1.95     36.11 o
   4  13   3       67.05       46.50     36.31 o
   0   0   4     1508.59     1454.88     35.92 o
   1   0   4     1734.01     1769.26     29.76 o
   2   0   4    83238.80    76273.28   1095.60 o
   3   0   4    10628.80    10834.71    158.32 o
   4   0   4     1367.08     1409.92     23.25 o
   5   0   4      217.90      257.70     10.88 o
   6   0   4    35687.82    35887.21    416.89 o
   7   0   4        8.00        7.31      6.80 o
   8   0   4    11432.77    11154.43    136.76 o
   9   0   4       58.37       82.81     12.29 o
  10   0   4      286.73      265.25     20.13 o
  11   0   4      331.07      338.65     31.52 o
  12   0   4      106.89      104.77     24.17 o
  13   0   4      411.67      418.23     37.32 o
  14   0   4     2179.71     2256.79     73.12 o
  15   0   4      310.74      268.39     42.56 o
  16   0   4      402.61      400.02     46.42 o
   1   1   4    17031.19    18275.60    186.88 o
   2   1   4    66488.22    63947.43    646.91 o
   3   1   4     1359.17     1422.06     18.77 o
   4   1   4    19792.01    19565.78    162.36 o
   5   1   4      673.36      743.49     14.34 o
   6   1   4     3421.16     3246.36     32.71 o
   7   1   4       49.25       56.40      8.21 o
   8   1   4      606.70      583.90     14.05 o
   9   1   4        4.64       10.68      8.66 o
  10   1   4     5965.34     5991.21     59.49 o
  11   1   4       61.99       40.39     13.43 o
  12   1   4     1150.89     1194.21     31.15 o
  13   1   4       14.61      -13.81     21.33 o
  14   1   4       42.68       52.00     24.90 o
  15   1   4       23.49       -8.81     26.63 o
  16   1   4       47.39       65.30     48.15 o
   0   2   4     9748.36    10272.90    135.76 o
   1   2   4    16506.26    17464.25    169.41 o
   2   2   4     2733.00     2809.77     37.44 o
   3   2   4     1656.48     1668.37     20.19 o
   4   2   4      503.59      515.24     14.94 o
   5   2   4     2538.60     2576.61     28.07 o
   6   2   4     1447.36     1399.85     20.18 o
   7   2   4      772.17      820.29     13.67 o
   8   2   4     1360.43     1282.70     20.45 o
   9   2   4      195.09      199.47     10.70 o
  10   2   4      827.38      857.27     17.90 o
  11   2   4     1159.16     1140.13     24.76 o
  12   2   4      472.96      461.47     24.43 o
  13   2   4        5.39       29.69     22.83 o
  14   2   4      260.15      278.78     28.27 o
  15   2   4        0.59      -11.95     26.47 o
  16   2   4        4.37        6.97     33.77 o
   1   3   4      312.89      315.54      8.04 o
   2   3   4     2695.70     2833.37     32.77 o
   3   3   4     1481.71     1608.53     19.98 o
   4   3   4      759.06      791.09     14.07 o
   5   3   4        1.32       -6.71      6.71 o
   6   3   4        2.95       -3.05      7.38 o
   7   3   4        5.65       -5.89      7.98 o
   8   3   4        1.78        2.56      6.45 o
   9   3   4      115.91      116.87     10.14 o
  10   3   4       54.61       48.84     14.64 o
  11   3   4      345.84      293.57     20.32 o
  12   3   4      313.60      274.83     24.34 o
  13   3   4       11.86      -19.59     19.59 o
  14   3   4      108.54      117.85     22.01 o
  15   3   4        0.07       34.98     35.05 o
   0   4   4     9107.75     9329.71    157.64 o
   1   4   4      657.93      782.04     16.98 o
   2   4   4     2837.62     2811.74     41.67 o
   3   4   4      686.85      796.39     31.82 o
   4   4   4      313.07      377.79     10.18 o
   5   4   4       15.13       15.83      8.77 o
   6   4   4     2371.08     2337.73     36.24 o
   7   4   4      540.86      580.33     23.69 o
   8   4   4     2710.30     2661.18     33.05 o
   9   4   4        9.59       -0.56      9.04 o
  10   4   4      186.97      164.16     15.80 o
  11   4   4      196.70      195.77     16.51 o
  12   4   4       10.13       -0.03     22.86 o
  13   4   4       11.64       28.57     22.01 o
  14   4   4      109.81       93.12     27.05 o
  15   4   4        4.92        3.71     36.44 o
   1   5   4      528.98      569.77     14.72 o
   2   5   4     8324.77     8252.60    111.53 o
   3   5   4      591.30      612.57     16.12 o
   4   5   4    10478.87    10174.07    123.12 o
   5   5   4        0.20       11.42      8.25 o
   6   5   4      871.01      907.22     18.91 o
   7   5   4       52.91       56.66     10.58 o
   8   5   4        9.54       -8.99     15.79 o
   9   5   4       57.98       51.29     16.15 o
  10   5   4      841.63      823.41     26.00 o
  11   5   4       32.09        1.11     23.10 o
  12   5   4     1394.77     1385.73     31.58 o
  13   5   4      105.40      107.39     26.76 o
  14   5   4       69.51       80.59     28.19 o
  15   5   4      142.31      123.97     38.88 o
   0   6   4    10963.47    10336.95    316.50 o
   1   6   4       39.32       41.07     13.55 o
   2   6   4     5598.99     5592.87     88.67 o
   3   6   4        4.63       14.24     16.83 o
   4   6   4        2.36       14.62      9.86 o
   5   6   4      787.72      774.58     20.08 o
   6   6   4     3498.50     3474.11     46.29 o
   7   6   4       18.86       22.92     12.20 o
   8   6   4     5384.38     5284.77     67.17 o
   9   6   4        0.99        2.43     15.50 o
  10   6   4      105.02      106.05     20.70 o
  11   6   4       45.59       29.14     19.20 o
  12   6   4      271.53      249.14     23.25 o
  13   6   4      112.50      115.14     28.14 o
  14   6   4      305.56      366.90     33.71 o
   1   7   4      302.45      291.89     26.55 o
   2   7   4     1954.70     1816.22     49.95 o
   3   7   4       34.59       13.25     15.60 o
   4   7   4     5219.49     5108.08     69.40 o
   5   7   4       17.69       19.85     13.36 o
   6   7   4      261.12      291.83     15.66 o
   7   7   4       16.06        1.27     13.35 o
   8   7   4      706.00      710.91     23.61 o
   9   7   4        8.52       28.85     17.41 o
  10   7   4      219.46      262.24     26.93 o
  11   7   4       40.44       18.17     26.33 o
  12   7   4      373.42      415.21     35.02 o
  13   7   4        1.52      -20.40     28.55 o
   0   8   4      935.69      860.56     43.46 o
   1   8   4        1.22        4.47     21.34 o
   2   8   4       18.60       15.39     18.86 o
   3   8   4      106.46       90.34     17.12 o
   4   8   4      244.30      259.89     20.55 o
   5   8   4      264.54      281.20     17.70 o
   6   8   4      425.71      455.55     21.75 o
   7   8   4       23.77       -5.04     16.88 o
   8   8   4      554.34      539.67     30.70 o
   9   8   4       37.22       41.50     17.76 o
  10   8   4       62.62       70.85     25.11 o
  11   8   4       24.94        0.35     25.95 o
  12   8   4      136.60      127.37     28.80 o
  13   8   4       46.80       57.86     29.64 o
   1   9   4       50.66       36.11     19.08 o
   2   9   4      154.18      147.40     17.95 o
   3   9   4        8.93       -0.61     16.23 o
   4   9   4       59.84       13.50     17.40 o
   5   9   4      226.85      198.59     22.00 o
   6   9   4      176.63      197.08     20.89 o
   7   9   4      216.14      210.30     21.62 o
   8   9   4      110.44      125.16     21.34 o
   9   9   4        9.12      -23.49     23.54 o
  10   9   4       27.94       31.94     25.42 o
  11   9   4        0.08      -12.64     27.08 o
  12   9   4       13.74       25.77     30.67 o
   0  10   4      206.46      264.54     94.79 o
   1  10   4      205.61      208.27     26.23 o
   2  10   4      159.79      165.87     21.59 o
   3  10   4       41.19       39.44     19.13 o
   4  10   4       23.65       43.84     19.18 o
   5  10   4        2.51      -19.25     19.25 o
   6  10   4        2.28      -11.86     20.28 o
   7  10   4       54.76       44.64     24.43 o
   8  10   4       76.57       65.10     26.91 o
   9  10   4        3.12      -18.31     30.54 o
  10  10   4      167.64      178.39     35.65 o
   1  11   4       35.87       14.91     28.48 o
   2  11   4      183.09      164.30     31.71 o
   3  11   4      198.09      235.88     32.68 o
   4  11   4      235.82      236.33     47.37 o
   5  11   4      179.23      158.54     29.23 o
   6  11   4      101.42      136.52     33.76 o
   7  11   4        2.08      -12.04     31.06 o
   8  11   4       13.73       30.29     39.51 o
   9  11   4        9.48      -29.12     39.74 o
   0  12   4      149.73      197.03     48.51 o
   1  12   4        0.39        1.04     31.46 o
   2  12   4       51.26       56.83     33.27 o
   3  12   4        6.77       14.33     33.51 o
   4  12   4       21.30       13.07     31.41 o
   5  12   4       14.17       13.39     33.22 o
   6  12   4       31.78       86.70     41.10 o
   7  12   4       43.82       72.98     54.91 o
   1  13   4        8.68      -10.42     36.13 o
   2  13   4      136.57      202.12     39.62 o
   3  13   4       13.46      -34.78     35.26 o
   4  13   4       46.50       -6.58     37.34 o
   1   1   5     2894.28     2928.49     33.45 o
   2   1   5     1241.90     1119.20     16.69 o
   3   1   5     1827.33     1959.37     23.92 o
   4   1   5     5086.15     5330.71     54.76 o
   5   1   5      429.90      398.15      8.43 o
   6   1   5     1401.08     1411.41     18.55 o
   7   1   5     1105.82     1091.88     16.36 o
   8   1   5     1656.51     1681.46     29.29 o
   9   1   5      785.97      775.48     17.17 o
  10   1   5      282.40      293.84     15.63 o
  11   1   5        8.22        4.05     14.77 o
  12   1   5      615.29      631.39     34.33 o
  13   1   5       20.20        6.80     22.91 o
  14   1   5        8.70      -10.62     25.04 o
  15   1   5      136.03      131.10     28.65 o
  16   1   5       29.90       81.22     30.59 o
   0   2   5     4237.41     4270.35     60.06 o
   1   2   5       33.06       38.57      5.11 o
   2   2   5    21219.96    21882.14    224.72 o
   3   2   5     9619.59     9724.80    102.61 o
   4   2   5     2040.67     2230.16     29.86 o
   5   2   5     6236.55     6045.97     59.03 o
   6   2   5     5802.43     5771.64     57.11 o
   7   2   5      785.83      741.77     20.07 o
   8   2   5     1191.35     1135.63     19.32 o
   9   2   5      529.61      548.51     16.35 o
  10   2   5       35.55       22.93     13.28 o
  11   2   5      478.66      532.92     20.66 o
  12   2   5       38.14       28.67     21.40 o
  13   2   5      756.88      784.68     33.77 o
  14   2   5      733.76      707.80     52.30 o
  15   2   5      382.50      382.46     44.39 o
  16   2   5       69.84       50.85     38.03 o
   1   3   5    23291.58    22844.82    384.98 o
   2   3   5     9240.62     9379.26    115.18 o
   3   3   5     1012.19     1043.41     27.43 o
   4   3   5     4498.54     3991.35     76.82 o
   5   3   5     1864.64     1717.09     28.80 o
   6   3   5     1840.51     1796.27     26.51 o
   7   3   5     3185.54     3139.94     40.72 o
   8   3   5      318.20      333.88     12.98 o
   9   3   5     5100.56     5004.87     51.95 o
  10   3   5     3160.77     3063.91     50.35 o
  11   3   5        3.41      -13.02     17.51 o
  12   3   5      841.50      789.58     48.99 o
  13   3   5      934.12      897.42     36.59 o
  14   3   5       41.38       55.98     23.70 o
  15   3   5      520.94      643.55     54.68 o
   0   4   5     6705.51     6533.06    143.82 o
   1   4   5     1126.58     1075.81     21.03 o
   2   4   5     2518.01     2579.48     39.61 o
   3   4   5    22737.81    23184.81    299.59 o
   4   4   5      715.23      741.80     21.90 o
   5   4   5     4130.69     3911.39     49.39 o
   6   4   5     2245.25     2204.20     35.53 o
   7   4   5      381.15      407.60     17.32 o
   8   4   5      573.34      549.91     15.51 o
   9   4   5     1963.96     1944.42     32.66 o
  10   4   5       19.94      -11.27     14.29 o
  11   4   5     1036.19     1110.80     55.87 o
  12   4   5      233.77      227.71     26.74 o
  13   4   5      238.00      256.78     43.17 o
  14   4   5      153.26      137.57     26.04 o
  15   4   5        1.97       -5.56     36.51 o
   1   5   5       71.96       63.20      8.70 o
   2   5   5       24.89       25.54     13.88 o
   3   5   5      858.61      912.32     20.50 o
   4   5   5       80.36       99.24     10.50 o
   5   5   5     1136.02     1086.84     27.78 o
   6   5   5      371.08      386.51     15.91 o
   7   5   5      893.73      802.90     34.71 o
   8   5   5      217.03      249.65     13.52 o
   9   5   5      347.85      382.49     23.77 o
  10   5   5       13.88       12.75     16.31 o
  11   5   5      117.02      161.77     20.64 o
  12   5   5       15.49      -18.51     26.84 o
  13   5   5        8.07        2.96     24.19 o
  14   5   5        1.86      -28.36     28.36 o
  15   5   5      246.56      237.27     43.60 o
   0   6   5      273.34      259.93     23.90 o
   1   6   5       26.50       15.87      8.50 o
   2   6   5      441.16      429.20     17.62 o
   3   6   5      534.60      554.37     24.62 o
   4   6   5     1066.82     1041.91     24.71 o
   5   6   5      158.59      151.01     12.96 o
   6   6   5     1952.65     1938.96     39.28 o
   7   6   5      127.73      150.22     16.22 o
   8   6   5       52.32       36.17     13.76 o
   9   6   5        8.28       14.76     16.75 o
  10   6   5       22.75       -9.46     22.56 o
  11   6   5       32.94        1.02     24.66 o
  12   6   5       25.01       60.03     23.71 o
  13   6   5       36.86       45.20     28.37 o
  14   6   5       56.47       61.96     29.92 o
   1   7   5      847.65      796.77     33.73 o
   2   7   5       79.36       64.66     20.83 o
   3   7   5      535.12      509.00     29.33 o
   4   7   5      764.30      811.69     50.33 o
   5   7   5      803.75      831.89     25.92 o
   6   7   5       67.77       80.86     16.13 o
   7   7   5       22.50        4.44     13.58 o
   8   7   5       65.55       45.41     16.68 o
   9   7   5       63.85       75.77     18.69 o
  10   7   5      151.38      177.49     25.13 o
  11   7   5      499.38      506.84     26.54 o
  12   7   5      274.16      303.39     25.99 o
  13   7   5       13.80       30.28     28.44 o
   0   8   5     3120.42     3063.84    120.34 o
   1   8   5      471.89      500.86     25.45 o
   2   8   5      705.52      730.30     34.54 o
   3   8   5      464.91      467.48     30.52 o
   4   8   5      348.03      366.13     24.36 o
   5   8   5     1382.83     1359.81     40.05 o
   6   8   5      103.85       83.58     17.14 o
   7   8   5      104.71       80.26     18.12 o
   8   8   5      532.67      598.36     30.31 o
   9   8   5      121.08       89.21     23.27 o
  10   8   5       17.95       23.01     25.01 o
  11   8   5      302.53      314.12     30.34 o
  12   8   5       98.00       87.93     28.41 o
   1   9   5     3167.23     2828.26     86.01 o
   2   9   5       67.76      102.22     23.45 o
   3   9   5      341.57      344.04     22.97 o
   4   9   5      212.15      239.85     21.86 o
   5   9   5       55.45       36.95     20.83 o
   6   9   5      154.96      181.58     22.52 o
   7   9   5      949.79      918.21     37.21 o
   8   9   5      151.24      150.36     22.32 o
   9   9   5      389.91      423.09     30.49 o
  10   9   5      127.05      159.45     27.43 o
  11   9   5        4.17      -15.30     28.14 o
   0  10   5      414.51      423.49     45.08 o
   1  10   5      398.52      380.78     42.06 o
   2  10   5       31.46       21.79     18.71 o
   3  10   5      533.85      523.31     25.39 o
   4  10   5       19.69      -10.39     19.57 o
   5  10   5      120.55      122.73     22.44 o
   6  10   5       11.64        3.20     21.32 o
   7  10   5       21.95       28.14     25.49 o
   8  10   5       17.52       36.98     25.40 o
   9  10   5       71.62       41.97     43.49 o
  10  10   5       14.33        5.48     32.90 o
   1  11   5       44.48       76.70     29.12 o
   2  11   5        2.47      -27.53     27.53 o
   3  11   5       90.54       81.58     26.70 o
   4  11   5        1.79       42.82     27.41 o
   5  11   5       14.50      -23.11     26.52 o
   6  11   5        0.62       -8.86     31.77 o
   7  11   5      214.82      244.87     54.55 o
   8  11   5        9.49      -29.29     38.88 o
   9  11   5        0.28      -40.73     40.73 o
   0  12   5       15.16       13.84     43.54 o
   1  12   5        0.45       19.03     31.53 o
   2  12   5        2.17       -5.88     32.02 o
   3  12   5        8.61      -24.99     31.51 o
   4  12   5       49.80       31.40     33.22 o
   5  12   5        6.08       -9.07     44.88 o
   6  12   5        6.29      -19.37     35.87 o
   7  12   5       21.71      158.54     56.23 o
   1  13   5       62.14       14.63     37.44 o
   2  13   5        1.52       -3.99     41.92 o
   3  13   5       52.04       59.25     38.54 o
   0   0   6     1519.35     1737.18     45.00 o
   1   0   6     5566.68     5527.12     84.86 o
   2   0   6      461.24      451.20     18.94 o
   3   0   6     1528.18     1305.46     29.65 o
   4   0   6      506.62      505.15     25.22 o
   5   0   6    10658.24    10064.88    133.32 o
   6   0   6      914.25     1005.63     31.26 o
   7   0   6      265.36      240.62     16.86 o
   8   0   6     3091.32     3151.07     58.85 o
   9   0   6      861.94      853.40     27.34 o
  10   0   6        9.00       -8.62     24.03 o
  11   0   6     3829.15     3783.09     74.30 o
  12   0   6       95.72       52.95     38.72 o
  13   0   6      969.33      889.74     55.00 o
  14   0   6       57.32      101.82     38.36 o
  15   0   6       84.02       98.24     41.49 o
  16   0   6      264.02      284.90     96.88 o
   1   1   6    27969.85    27645.21    282.20 o
   2   1   6       48.68       38.32      5.48 o
   3   1   6     4000.85     4079.33     49.19 o
   4   1   6     4655.86     5098.75     59.94 o
   5   1   6     2613.21     2504.64     27.85 o
   6   1   6      494.30      541.40     12.18 o
   7   1   6     9017.14     8885.43     90.29 o
   8   1   6     1228.54     1196.08     18.55 o
   9   1   6      297.08      294.73     13.93 o
  10   1   6       20.13       18.19     14.85 o
  11   1   6      515.27      472.76     21.64 o
  12   1   6      135.50      156.05     28.99 o
  13   1   6      695.80      729.12     35.26 o
  14   1   6        4.89       49.45     28.91 o
  15   1   6      127.84      125.71     33.22 o
  16   1   6       58.53        9.34     45.75 o
   0   2   6        7.11        5.03      8.93 o
   1   2   6      944.04      895.92     21.58 o
   2   2   6      594.38      628.33     16.98 o
   3   2   6     8513.22     8551.03    131.56 o
   4   2   6     1003.37     1165.69     21.98 o
   5   2   6     3335.64     3270.84     45.70 o
   6   2   6      146.60      193.47     17.53 o
   7   2   6       35.26       32.16      8.84 o
   8   2   6      482.26      548.47     22.29 o
   9   2   6     2923.79     2959.24     48.38 o
  10   2   6       38.06       23.13     15.56 o
  11   2   6     1009.73      983.98     27.29 o
  12   2   6       57.70       62.19     24.82 o
  13   2   6      183.25      181.69     28.02 o
  14   2   6        5.15      -25.36     28.34 o
  15   2   6       46.34       23.15     31.63 o
   1   3   6      548.41      552.36     20.50 o
   2   3   6        1.12       -0.77     10.69 o
   3   3   6      651.82      616.59     17.91 o
   4   3   6      698.25      716.25     22.58 o
   5   3   6      362.09      379.98     15.19 o
   6   3   6        5.35        3.36      9.79 o
   7   3   6      103.89       97.85     10.47 o
   8   3   6       23.41       26.91     14.83 o
   9   3   6       38.26       37.23      9.07 o
  10   3   6        5.37        2.17     16.50 o
  11   3   6        4.57      -16.75     16.75 o
  12   3   6        8.94       34.98     20.73 o
  13   3   6      144.20      142.19     28.81 o
  14   3   6       24.52        5.93     29.53 o
  15   3   6      107.00      168.72     33.95 o
   0   4   6       31.45       44.73     14.74 o
   1   4   6     1773.60     2054.15     38.98 o
   2   4   6      374.13      398.99     15.89 o
   3   4   6     4927.64     4756.11     67.65 o
   4   4   6        7.96        5.03      8.17 o
   5   4   6     2469.54     2371.43     40.75 o
   6   4   6       97.48      103.61     12.61 o
   7   4   6      351.25      302.57     15.84 o
   8   4   6        4.12       23.74     12.26 o
   9   4   6       29.50       27.49     14.67 o
  10   4   6      393.11      374.84     18.92 o
  11   4   6      127.10      119.78     26.55 o
  12   4   6       98.62      116.70     26.71 o
  13   4   6      550.74      533.19     34.38 o
  14   4   6      165.36      139.61     31.95 o
  15   4   6        3.66        7.50     36.94 o
   1   5   6     7853.44     7502.92    117.65 o
   2   5   6      282.15      312.27     12.85 o
   3   5   6      162.51      163.40     13.94 o
   4   5   6      164.28      176.90     14.78 o
   5   5   6      360.84      366.45     17.13 o
   6   5   6      576.68      516.46     19.91 o
   7   5   6     2506.66     2509.23     41.41 o
   8   5   6      560.85      528.33     20.53 o
   9   5   6     1130.25     1136.55     29.20 o
  10   5   6        0.36        0.78     16.18 o
  11   5   6      159.93      132.16     20.55 o
  12   5   6       14.46       10.22     29.12 o
  13   5   6      151.52      108.43     29.22 o
  14   5   6       13.16       40.55     30.67 o
   0   6   6        5.67       12.39     20.19 o
   1   6   6     1088.87     1044.46     23.42 o
   2   6   6      633.60      590.57     38.40 o
   3   6   6     8857.19     8763.60    119.80 o
   4   6   6        7.33      -12.52     12.52 o
   5   6   6     3445.61     3256.73     53.22 o
   6   6   6     2023.99     1972.61     39.03 o
   7   6   6      263.76      287.36     17.63 o
   8   6   6       53.64       30.31     20.79 o
   9   6   6     1322.59     1232.61     31.68 o
  10   6   6      105.28      105.38     19.23 o
  11   6   6     1720.32     1785.12     43.90 o
  12   6   6      176.74      202.10     24.62 o
  13   6   6      134.19      187.28     34.93 o
  14   6   6        9.96      -30.31     30.31 o
   1   7   6     5200.95     5076.09     87.12 o
   2   7   6      439.37      413.32     17.67 o
   3   7   6       45.60       14.79     29.75 o
   4   7   6      283.18      258.03     16.07 o
   5   7   6     1077.17     1070.92     27.86 o
   6   7   6      669.48      607.43     23.36 o
   7   7   6     2480.73     2465.05     50.79 o
   8   7   6       13.58       -2.31     17.53 o
   9   7   6      239.72      289.84     26.95 o
  10   7   6      410.14      386.15     26.20 o
  11   7   6       75.84       64.21     25.01 o
  12   7   6        5.41       10.60     24.56 o
  13   7   6      133.19      121.06     30.20 o
   0   8   6       92.58       90.17     28.47 o
   1   8   6      174.65      156.87     20.45 o
   2   8   6      190.73      114.16     23.61 o
   3   8   6      513.52      484.33     31.89 o
   4   8   6      119.54       89.61     21.76 o
   5   8   6      258.28      235.13     25.17 o
   6   8   6       79.53       81.58     19.75 o
   7   8   6        7.01      -10.40     24.43 o
   8   8   6       27.86       31.05     25.56 o
   9   8   6      254.55      226.41     43.90 o
  10   8   6       82.35      103.84     28.46 o
  11   8   6      237.62      255.72     30.19 o
  12   8   6        2.25       -7.65     27.71 o
   1   9   6      196.88      151.86     28.97 o
   2   9   6        0.98        0.67     26.24 o
   3   9   6      371.29      363.03     54.21 o
   4   9   6        8.32       -6.82     19.34 o
   5   9   6        7.88       12.07     21.03 o
   6   9   6       50.35       27.00     21.51 o
   7   9   6      218.08      184.32     28.84 o
   8   9   6        2.14        0.10     26.28 o
   9   9   6       35.28      105.75     57.84 o
  10   9   6       47.49       45.76     31.80 o
  11   9   6       61.11       20.15     32.56 o
   0  10   6        0.82       22.30     50.80 o
   1  10   6      114.74      123.84     25.99 o
   2  10   6       35.33       11.65     25.00 o
   3  10   6      222.48      224.76     24.04 o
   4  10   6        7.81        0.77     31.29 o
   5  10   6      142.41      186.56     25.13 o
   6  10   6       10.91      -20.46     26.33 o
   7  10   6      225.49      236.07     42.85 o
   8  10   6        7.51      -18.32     26.45 o
   9  10   6        6.20        1.48     39.39 o
  10  10   6       10.39        9.66     34.40 o
   1  11   6     1107.00     1089.59     60.85 o
   2  11   6        3.84       22.76     26.69 o
   3  11   6        1.22        5.47     26.56 o
   4  11   6        2.95      -25.00     25.00 o
   5  11   6      242.43      272.77     31.87 o
   6  11   6        9.02      -32.27     32.27 o
   7  11   6      273.02      340.26     38.12 o
   8  11   6       56.67       39.29     32.68 o
   0  12   6      145.98      273.63     52.70 o
   1  12   6       13.67       -9.91     32.18 o
   2  12   6        1.44       -9.53     32.82 o
   3  12   6      430.63      426.55     39.76 o
   4  12   6        0.90       23.50     33.79 o
   5  12   6       67.49       54.01     35.02 o
   6  12   6       54.70        4.67     36.13 o
   1  13   6        8.39       -0.52     36.49 o
   2  13   6       26.70       -9.94     36.88 o
   1   1   7     2417.90     2373.89     42.25 o
   2   1   7     1849.06     1712.91     38.27 o
   3   1   7      241.05      270.11     12.88 o
   4   1   7    14337.99    15050.77    221.54 o
   5   1   7     1032.00      933.75     23.11 o
   6   1   7     1672.67     1646.87     26.13 o
   7   1   7      805.03      755.18     19.51 o
   8   1   7     1553.61     1627.95     45.93 o
   9   1   7      527.36      516.74     19.23 o
  10   1   7        6.70        3.96     16.36 o
  11   1   7      116.04      137.29     20.11 o
  12   1   7      718.12      758.95     33.09 o
  13   1   7      242.79      218.35     56.08 o
  14   1   7       31.99       16.20     33.55 o
  15   1   7       26.11       53.71     36.80 o
   0   2   7    11703.63    11715.23    247.35 o
   1   2   7      306.25      240.37     13.79 o
   2   2   7     6302.42     6014.32     84.51 o
   3   2   7     3979.75     3915.37     58.39 o
   4   2   7      400.53      424.40     32.53 o
   5   2   7       68.98       50.46     11.44 o
   6   2   7     3705.02     3606.29     51.59 o
   7   2   7       36.52       48.35     11.35 o
   8   2   7     7192.29     7158.89     93.23 o
   9   2   7       22.47       16.75     14.68 o
  10   2   7     1560.62     1500.99     41.50 o
  11   2   7      202.72      223.98     20.44 o
  12   2   7       34.42        6.50     22.14 o
  13   2   7      141.66      213.47     30.13 o
  14   2   7      198.03      211.93     46.19 o
  15   2   7        0.70      -28.80     35.21 o
   1   3   7      103.27      203.24     11.74 o
   2   3   7     8560.05     8383.73    115.12 o
   3   3   7     3065.81     3089.61     59.94 o
   4   3   7     9084.04     8960.35    111.01 o
   5   3   7      623.50      523.01     17.96 o
   6   3   7     2511.67     2423.05     45.78 o
   7   3   7     2491.18     2429.85     44.16 o
   8   3   7       86.21       57.05     17.79 o
   9   3   7       46.01       52.49     10.68 o
  10   3   7      525.15      503.41     23.65 o
  11   3   7        2.27      -19.11     19.11 o
  12   3   7     1082.00     1071.10     34.66 o
  13   3   7       37.34       72.91     29.02 o
  14   3   7       44.29       23.63     30.66 o
  15   3   7      175.89      135.39     36.13 o
   0   4   7     8043.26     8041.56    176.16 o
   1   4   7      388.57      451.64     17.65 o
   2   4   7     2779.38     2657.94     48.23 o
   3   4   7     9785.34     9353.34    128.56 o
   4   4   7      192.61      196.69     14.99 o
   5   4   7      116.13      123.50     13.97 o
   6   4   7     4562.28     4455.58     62.50 o
   7   4   7        1.17       -2.34     15.63 o
   8   4   7     2562.83     2472.79     45.50 o
   9   4   7     1143.78     1212.76     27.66 o
  10   4   7      833.15      833.07     25.53 o
  11   4   7      198.08      186.34     28.92 o
  12   4   7       13.28       -4.85     29.44 o
  13   4   7       20.54       15.81     27.93 o
  14   4   7       98.43      109.28     31.92 o
  15   4   7       40.82       10.67     44.02 o
   1   5   7     1206.30     1207.68     30.55 o
   2   5   7     2757.74     2707.97     51.08 o
   3   5   7      485.78      457.06     16.03 o
   4   5   7      650.64      640.47     18.43 o
   5   5   7      360.42      287.84     18.38 o
   6   5   7      360.07      328.98     18.46 o
   7   5   7       44.39       49.57     15.85 o
   8   5   7      659.37      690.95     25.33 o
   9   5   7      560.76      505.40     24.27 o
  10   5   7      449.70      468.84     22.56 o
  11   5   7      291.15      221.27     22.22 o
  12   5   7      407.38      381.81     35.27 o
  13   5   7      283.28      276.10     32.02 o
  14   5   7       22.94       21.31     31.76 o
   0   6   7      614.81      603.71     20.73 o
   1   6   7       88.20      119.21     20.78 o
   2   6   7       90.01       84.71     11.02 o
   3   6   7      140.68      133.84     13.60 o
   4   6   7        4.66       -4.31     13.39 o
   5   6   7        1.22        2.21     15.46 o
   6   6   7       39.61       58.45     16.16 o
   7   6   7        5.19       -6.40     16.80 o
   8   6   7       19.11        1.31     18.51 o
   9   6   7      132.66       54.94     20.42 o
  10   6   7       43.41       49.51     18.68 o
  11   6   7       45.72       28.78     22.30 o
  12   6   7       65.93       50.21     30.87 o
  13   6   7       64.71       51.50     34.71 o
  14   6   7        2.33      -38.99     38.99 o
   1   7   7      270.04      307.21     21.12 o
   2   7   7      436.39      449.11     27.70 o
   3   7   7       51.01       41.84     16.26 o
   4   7   7     1975.33     1965.47     46.67 o
   5   7   7       90.83       63.90     15.19 o
   6   7   7      638.57      641.50     24.01 o
   7   7   7      233.17      249.27     20.64 o
   8   7   7      191.13      158.41     23.83 o
   9   7   7      117.92       80.26     21.79 o
  10   7   7        2.55      -13.14     24.13 o
  11   7   7       75.94      100.05     38.95 o
  12   7   7        4.39      -26.96     26.96 o
  13   7   7       14.27       75.08     49.20 o
   0   8   7      222.78      251.63     35.62 o
   1   8   7      709.30      704.88     29.13 o
   2   8   7      812.91      846.38     54.46 o
   3   8   7      997.01     1045.02     49.29 o
   4   8   7      665.67      685.85     43.65 o
   5   8   7      410.10      446.41     38.35 o
   6   8   7      308.14      302.53     27.88 o
   7   8   7       98.96      106.79     29.07 o
   8   8   7     1771.77     1652.82     50.28 o
   9   8   7      209.03      236.32     29.22 o
  10   8   7      222.58      290.48     37.81 o
  11   8   7      261.28      242.40     39.63 o
  12   8   7        0.33      -36.16     36.16 o
   1   9   7      717.78      707.36     32.00 o
   2   9   7     1674.20     1547.13     56.04 o
   3   9   7       14.11      -11.29     28.66 o
   4   9   7      422.92      387.21     29.26 o
   5   9   7       72.40       75.22     22.23 o
   6   9   7      581.03      642.52     49.99 o
   7   9   7      747.97      885.93     40.36 o
   8   9   7      110.76      127.62     29.72 o
   9   9   7       44.06       12.76     29.85 o
  10   9   7      106.22      148.27     38.84 o
  11   9   7       45.39       34.61     34.82 o
   0  10   7       43.44       13.23     40.19 o
   1  10   7        3.26       34.24     29.76 o
   2  10   7      169.06      169.81     52.89 o
   3  10   7      136.46      142.81     26.64 o
   4  10   7        1.25       -4.52     21.77 o
   5  10   7        2.52       21.15     23.71 o
   6  10   7      267.94      236.81     31.18 o
   7  10   7       29.27      -28.81     28.81 o
   8  10   7      159.34      141.71     32.87 o
   9  10   7       80.72      113.47     50.55 o
  10  10   7       28.37       34.17     33.78 o
   1  11   7       53.49       60.29     35.31 o
   2  11   7      179.78      195.66     43.34 o
   3  11   7       42.23       18.21     29.82 o
   4  11   7       88.28      116.91     26.10 o
   5  11   7        2.16      -16.06     25.92 o
   6  11   7       14.34      -25.04     27.25 o
   7  11   7        7.72        6.92     29.16 o
   8  11   7       30.63      -13.77     32.28 o
   0  12   7       28.05       27.79     48.32 o
   1  12   7        8.82      -17.39     32.17 o
   2  12   7       31.61       50.32     36.40 o
   3  12   7        8.47      -28.13     29.10 o
   4  12   7       43.19        1.02     30.20 o
   5  12   7        2.38      -43.37     50.38 o
   6  12   7        0.29       57.77     71.56 o
   0   0   8    16115.12    14370.14    425.30 o
   1   0   8       71.66      133.28     39.22 o
   2   0   8    10826.15    10242.56    217.82 o
   3   0   8     5164.54     5334.83    170.33 o
   4   0   8    15392.39    15566.25    324.97 o
   5   0   8     1076.32     1017.74     34.94 o
   6   0   8     4299.86     4054.18     77.48 o
   7   0   8        8.34       -2.30     21.73 o
   8   0   8    11406.84    11233.74    201.87 o
   9   0   8       13.95      -12.70     23.13 o
  10   0   8      520.22      522.50     34.58 o
  11   0   8      216.21      253.20     53.04 o
  12   0   8      382.01      449.60    103.00 o
  13   0   8      173.85       75.06     44.68 o
  14   0   8      835.20      864.75     66.27 o
  15   0   8       88.41       74.09     53.45 o
   1   1   8     1305.37     1377.62     29.86 o
   2   1   8     3995.43     3830.08     63.98 o
   3   1   8     1341.95     1427.91     30.95 o
   4   1   8    28964.85    28550.89    414.21 o
   5   1   8      156.11      146.11     12.67 o
   6   1   8     3500.51     3425.29     50.03 o
   7   1   8      372.80      398.45     18.48 o
   8   1   8      512.61      545.20     24.54 o
   9   1   8      811.80      811.54     28.64 o
  10   1   8      964.04      974.54     42.79 o
  11   1   8       40.63       24.82     19.53 o
  12   1   8      717.92      706.67     33.42 o
  13   1   8        0.02      -29.99     29.99 o
  14   1   8        2.93        3.60     34.66 o
  15   1   8       94.02       63.10     38.13 o
   0   2   8     1907.43     1959.34     54.37 o
   1   2   8      651.40      649.63     34.18 o
   2   2   8     1198.60     1119.59     27.52 o
   3   2   8     3201.19     3265.83     57.93 o
   4   2   8     2116.36     2167.58     43.48 o
   5   2   8      173.69      168.12     13.91 o
   6   2   8     1583.18     1459.19     24.65 o
   7   2   8       74.39       61.74     12.83 o
   8   2   8     2743.79     2664.54     43.37 o
   9   2   8       42.49       62.96     18.94 o
  10   2   8       22.58      -11.05     19.07 o
  11   2   8       27.30       33.02     19.95 o
  12   2   8      160.55      127.25     26.56 o
  13   2   8      175.38      187.84     34.21 o
  14   2   8       79.34       83.52     35.91 o
  15   2   8        3.51       34.55     37.55 o
   1   3   8      397.81      361.81     13.48 o
   2   3   8        5.22        4.05     11.85 o
   3   3   8      387.37      449.10     16.12 o
   4   3   8      227.72      240.35     16.95 o
   5   3   8       31.73       29.71     14.43 o
   6   3   8      249.71      253.04     15.62 o
   7   3   8      105.19       83.77     14.18 o
   8   3   8      602.56      574.57     22.04 o
   9   3   8      158.25      168.19     12.51 o
  10   3   8        1.44      -10.71     19.74 o
  11   3   8      144.87      140.60     23.97 o
  12   3   8       57.24       54.47     25.67 o
  13   3   8       18.56       28.62     32.17 o
  14   3   8       20.52       10.90     35.06 o
  15   3   8        0.15        0.70     37.23 o
   0   4   8     7957.48     8235.49    181.46 o
   1   4   8       17.77       24.71     12.29 o
   2   4   8     1503.80     1492.60     30.33 o
   3   4   8     1248.92     1244.30     27.97 o
   4   4   8       87.67      112.74     10.62 o
   5   4   8      442.93      393.60     18.76 o
   6   4   8     2546.56     2463.40     41.14 o
   7   4   8        1.54      -14.10     14.10 o
   8   4   8      883.52      893.50     25.78 o
   9   4   8      131.42      106.06     17.04 o
  10   4   8      908.51      807.27     26.07 o
  11   4   8        0.76      -23.12     25.58 o
  12   4   8       41.30       55.69     36.66 o
  13   4   8       80.46       71.66     45.30 o
  14   4   8      114.30      119.38     39.91 o
   1   5   8     1482.32     1539.98     40.16 o
   2   5   8     1988.90     1999.43     48.06 o
   3   5   8      492.41      505.16     18.32 o
   4   5   8     6455.44     6356.95     90.44 o
   5   5   8        0.04       -1.33     15.63 o
   6   5   8     2524.08     2412.61     45.49 o
   7   5   8      439.61      399.95     21.08 o
   8   5   8      521.06      524.89     23.39 o
   9   5   8      172.31      187.94     20.70 o
  10   5   8      683.56      684.38     28.06 o
  11   5   8       68.18      134.21     23.20 o
  12   5   8      342.57      377.46     56.02 o
  13   5   8      204.23      213.23     43.64 o
  14   5   8       89.16       38.11     36.16 o
   0   6   8     4436.76     4548.32    111.64 o
   1   6   8       63.34       56.32     16.57 o
   2   6   8     2974.12     2889.99     47.36 o
   3   6   8      115.19      172.41     40.70 o
   4   6   8     1003.88      952.36     24.43 o
   5   6   8        9.47        9.07     16.01 o
   6   6   8     2653.06     2600.20     47.96 o
   7   6   8      423.98      396.12     22.74 o
   8   6   8     1684.13     1784.09     42.41 o
   9   6   8       41.21       27.86     20.00 o
  10   6   8      332.43      375.04     25.93 o
  11   6   8        1.84       29.00     24.75 o
  12   6   8       50.38       88.39     44.29 o
  13   6   8      103.72      132.18     41.56 o
   1   7   8       18.30       10.44     17.48 o
   2   7   8     3321.13     3207.11     68.95 o
   3   7   8      509.68      466.25     17.85 o
   4   7   8       92.07      104.41     29.31 o
   5   7   8       58.19       44.80     17.03 o
   6   7   8      752.27      709.87     27.99 o
   7   7   8       23.36       24.88     18.48 o
   8   7   8       21.10       28.22     19.88 o
   9   7   8      125.68      180.41     23.41 o
  10   7   8      892.30      892.18     34.15 o
  11   7   8       94.71       88.35     28.01 o
  12   7   8      129.23      144.12    129.91 o
  13   7   8        0.34      -37.79     76.51 o
   0   8   8      141.29      117.48     31.28 o
   1   8   8      192.94      196.96     22.50 o
   2   8   8      450.51      438.19     26.14 o
   3   8   8      604.70      583.78     35.33 o
   4   8   8       35.87        0.14     27.96 o
   5   8   8       19.52        2.85     22.42 o
   6   8   8      325.70      306.25     29.11 o
   7   8   8       27.49       18.57     24.65 o
   8   8   8       12.56      -11.50     26.93 o
   9   8   8      122.74       96.86     30.96 o
  10   8   8       90.01      117.78     45.50 o
  11   8   8       64.26       90.81     42.57 o
  12   8   8        3.11      -32.05    117.71 o
   1   9   8        5.37       -7.29     21.82 o
   2   9   8        3.29        1.42     22.38 o
   3   9   8        5.82       -5.12     28.71 o
   4   9   8       25.17       38.07     29.50 o
   5   9   8       15.18       67.64     26.88 o
   6   9   8       21.25        4.63     32.31 o
   7   9   8       39.30       56.38     28.98 o
   8   9   8       19.47       -7.94     29.37 o
   9   9   8       34.99       19.55     30.17 o
  10   9   8       39.45       17.39     38.77 o
  11   9   8        1.44       30.72     46.06 o
   0  10   8      258.95      373.77     42.46 o
   1  10   8       88.28       56.51     31.28 o
   2  10   8       10.35      -26.34     30.34 o
   3  10   8        5.10      -31.12     31.12 o
   4  10   8       16.87       10.19     31.74 o
   5  10   8       10.51        8.88     24.65 o
   6  10   8       83.36       95.22     29.96 o
   7  10   8        4.55      -29.76     29.97 o
   8  10   8      189.34      172.67     34.62 o
   9  10   8       25.40       50.61     38.71 o
   1  11   8       12.39        3.05     59.13 o
   2  11   8      104.56      151.46     30.92 o
   3  11   8        0.26      -20.33     25.20 o
   4  11   8      117.13      161.36     28.52 o
   5  11   8      210.13      194.31     32.21 o
   6  11   8       87.08      143.19     34.98 o
   7  11   8        0.12      -30.80     30.80 o
   0  12   8      293.88      374.25     56.35 o
   1  12   8        0.08        5.65     34.00 o
   2  12   8        9.41       21.78     39.57 o
   3  12   8       50.89       40.08     31.67 o
   4  12   8        0.81      -33.17     33.17 o
   5  12   8        2.14       18.38     37.31 o
   1   1   9     2542.55     2600.24     48.24 o
   2   1   9     1853.24     1826.83     37.57 o
   3   1   9      103.18       96.06     14.37 o
   4   1   9     1287.54     1240.65     30.13 o
   5   1   9       10.50       -4.61     11.44 o
   6   1   9       13.73        5.18     12.53 o
   7   1   9      156.53      163.83     22.66 o
   8   1   9      263.74      312.76     21.85 o
   9   1   9      539.61      548.82     26.66 o
  10   1   9      361.25      377.62     24.14 o
  11   1   9      106.52       91.55     21.20 o
  12   1   9       22.37       -0.86     24.80 o
  13   1   9        4.60       -2.37     32.21 o
  14   1   9       20.49       30.73     35.15 o
  15   1   9       34.22       26.40     37.80 o
   0   2   9     8609.62     8510.70    186.43 o
   1   2   9      388.39      379.39     21.12 o
   2   2   9       30.71       20.24     12.41 o
   3   2   9     7890.84     7720.80    108.55 o
   4   2   9       73.10       72.71     12.90 o
   5   2   9     5127.48     5183.50     97.89 o
   6   2   9     1944.57     1903.03     49.59 o
   7   2   9      258.95      246.17     26.35 o
   8   2   9     1270.15     1270.12     28.82 o
   9   2   9      409.23      393.96     24.23 o
  10   2   9      121.97      110.94     22.38 o
  11   2   9     1623.67     1518.61     39.30 o
  12   2   9      481.77      518.00     33.01 o
  13   2   9      771.44      918.33     45.57 o
  14   2   9       59.88       53.55     34.92 o
  15   2   9        5.08      -10.01     38.31 o
   1   3   9    10423.33    10332.42    129.42 o
   2   3   9     2529.72     2473.29     38.96 o
   3   3   9     4194.98     4167.32     66.00 o
   4   3   9     4261.61     4273.01     65.33 o
   5   3   9     1816.05     1820.11     31.45 o
   6   3   9      133.14      124.08     15.80 o
   7   3   9     7468.52     7361.45     97.49 o
   8   3   9     2025.78     1976.26     38.03 o
   9   3   9       94.57      120.89     15.64 o
  10   3   9      413.66      434.95     40.13 o
  11   3   9      146.24      145.52     25.50 o
  12   3   9      244.90      249.74     29.14 o
  13   3   9      164.91      190.33     36.00 o
  14   3   9       59.74       46.14     36.86 o
   0   4   9     3562.49     3622.67     90.60 o
   1   4   9      401.05      420.19     19.72 o
   2   4   9      145.72      126.53     13.62 o
   3   4   9     5783.80     5324.77     83.34 o
   4   4   9       19.02        5.98     11.61 o
   5   4   9     1612.01     1562.22     28.91 o
   6   4   9     1716.99     1741.00     37.25 o
   7   4   9     1127.81     1079.74     40.96 o
   8   4   9      428.45      445.39     21.58 o
   9   4   9      796.95      812.75     26.57 o
  10   4   9        1.90       -7.33     26.10 o
  11   4   9     1200.13     1261.23     40.35 o
  12   4   9      193.83      203.06     41.22 o
  13   4   9      333.33      324.82     38.41 o
  14   4   9       68.88       79.47     37.59 o
   1   5   9     3418.10     3471.01     63.33 o
   2   5   9       19.97        4.53     13.98 o
   3   5   9      772.82      788.46     25.82 o
   4   5   9      717.21      727.13     21.61 o
   5   5   9      136.18      125.72     12.23 o
   6   5   9      121.53      118.21     18.94 o
   7   5   9      475.42      470.51     23.09 o
   8   5   9        9.32        8.88     18.68 o
   9   5   9      436.93      424.96     30.71 o
  10   5   9        2.90        5.65     22.97 o
  11   5   9       46.98        7.25     32.93 o
  12   5   9        4.59       42.71     37.69 o
  13   5   9      253.39      308.70     44.07 o
   0   6   9      135.25      104.87     25.93 o
   1   6   9       16.30       -6.12     16.16 o
   2   6   9      343.79      293.21     21.08 o
   3   6   9        2.87       -6.32     12.40 o
   4   6   9     1460.96     1462.24     43.32 o
   5   6   9      172.71      152.53     19.57 o
   6   6   9        0.32       -6.98     16.25 o
   7   6   9       70.51       81.44     18.91 o
   8   6   9      937.36      912.56     51.44 o
   9   6   9      102.74       73.49     21.76 o
  10   6   9        3.56      -17.79     21.95 o
  11   6   9        6.65      -29.94     40.71 o
  12   6   9      130.31      134.06     42.53 o
  13   6   9       43.08       44.31     48.22 o
   1   7   9     1134.02     1188.35     56.54 o
   2   7   9      225.61      257.48     15.45 o
   3   7   9      402.51      419.71     17.85 o
   4   7   9      382.24      432.18     18.73 o
   5   7   9       11.73       28.75     17.99 o
   6   7   9      150.64      168.83     19.89 o
   7   7   9       45.58       21.18     19.63 o
   8   7   9      134.22      124.29     21.55 o
   9   7   9      151.00      136.89     23.41 o
  10   7   9       28.96       74.41     24.17 o
  11   7   9       23.53       29.49     33.92 o
  12   7   9        5.48      -53.24     53.24 o
   0   8   9      138.53      137.63     31.32 o
   1   8   9      111.93       87.49     27.49 o
   2   8   9       64.90      109.62     21.71 o
   3   8   9      316.25      327.05     26.48 o
   4   8   9       56.10       40.03     29.35 o
   5   8   9      469.14      450.55     34.94 o
   6   8   9      601.92      669.55     60.10 o
   7   8   9      153.79      198.05     28.55 o
   8   8   9       98.08      117.40     29.79 o
   9   8   9       39.07       75.78     28.27 o
  10   8   9        0.12      -31.88     36.17 o
  11   8   9      379.44      405.27     44.29 o
   1   9   9     1431.51     1414.81     43.77 o
   2   9   9      399.55      477.02     30.05 o
   3   9   9      150.37      113.67     32.44 o
   4   9   9      215.07      242.56     33.28 o
   5   9   9       78.10       39.80     26.89 o
   6   9   9        4.80        1.12     27.79 o
   7   9   9      287.43      301.08     33.18 o
   8   9   9       10.23       19.04     31.48 o
   9   9   9       78.79       99.79     31.96 o
  10   9   9       86.89       87.50     39.74 o
   0  10   9      123.83       39.70     37.59 o
   1  10   9       38.16       71.87     30.91 o
   2  10   9        0.58      -12.21     51.24 o
   3  10   9      657.79      592.02     42.27 o
   4  10   9       31.62      -21.41     27.24 o
   5  10   9      153.12      151.42     30.50 o
   6  10   9       30.28       53.81     30.82 o
   7  10   9      105.36      146.19     38.69 o
   8  10   9        6.43       37.66     32.76 o
   9  10   9      480.79      436.25     47.13 o
   1  11   9      148.68      130.89     36.78 o
   2  11   9        4.30       17.22     40.29 o
   3  11   9       21.50       39.34     29.89 o
   4  11   9        0.83      -14.04     26.82 o
   5  11   9       48.50       25.73     31.26 o
   6  11   9        4.89       -4.83     31.63 o
   7  11   9       40.09       73.22     34.51 o
   0  12   9        0.22      -12.57     48.51 o
   1  12   9       35.62       45.44     43.30 o
   2  12   9        6.74       27.91     34.44 o
   3  12   9       13.54      -33.40     33.40 o
   4  12   9        0.48        0.74     40.83 o
   0   0  10     1261.05     1161.69     58.78 o
   1   0  10     1908.37     1792.24     54.29 o
   2   0  10     7290.29     7364.34    163.87 o
   3   0  10    12466.20    11812.11    253.05 o
   4   0  10       99.01      106.20     34.89 o
   5   0  10     3994.65     3889.97     94.70 o
   6   0  10     1356.75     1312.57     43.91 o
   7   0  10      414.81      418.40     37.13 o
   8   0  10      216.99      199.62     33.56 o
   9   0  10     1585.11     1513.80     54.92 o
  10   0  10      710.37      776.91     42.28 o
  11   0  10     1983.89     1856.71     64.92 o
  12   0  10      206.44      184.61     43.79 o
  13   0  10      540.72      584.42     61.07 o
  14   0  10      386.22      565.09     63.16 o
   1   1  10     9252.98     9082.13    140.76 o
   2   1  10      439.56      466.33     22.96 o
   3   1  10     1401.90     1417.22     34.39 o
   4   1  10       14.87       36.10     13.41 o
   5   1  10       48.62       56.09     13.72 o
   6   1  10     1538.08     1490.95     47.44 o
   7   1  10     2602.16     2477.18     42.27 o
   8   1  10       89.56       93.15     20.25 o
   9   1  10     1278.24     1216.81     36.39 o
  10   1  10        1.08      -19.87     19.87 o
  11   1  10       37.76        8.56     22.21 o
  12   1  10      426.76      438.38     49.15 o
  13   1  10      277.21      317.98     38.68 o
  14   1  10      115.56      125.02     39.34 o
   0   2  10      769.49      665.70     46.66 o
   1   2  10      413.98      398.56     24.11 o
   2   2  10        7.75       -5.71     13.85 o
   3   2  10     1027.99      913.80     32.76 o
   4   2  10      932.30      933.43     26.00 o
   5   2  10      817.24      787.40     27.83 o
   6   2  10       21.28       33.01     14.94 o
   7   2  10      394.61      398.58     23.87 o
   8   2  10        4.81       21.94     14.38 o
   9   2  10      164.52      192.38     23.98 o
  10   2  10      518.55      458.98     30.84 o
  11   2  10      480.16      437.55     27.74 o
  12   2  10       22.32       -5.10     30.71 o
  13   2  10       77.68       10.72     34.54 o
  14   2  10        9.00       -2.24     36.23 o
   1   3  10      302.03      302.41     14.97 o
   2   3  10      560.37      607.18     18.49 o
   3   3  10       69.23       96.00     13.73 o
   4   3  10        4.46        6.50     12.31 o
   5   3  10       67.18       59.07     16.59 o
   6   3  10       33.42       19.55     15.82 o
   7   3  10      104.05       86.78     15.99 o
   8   3  10      413.78      418.53     20.70 o
   9   3  10        3.46       11.94     16.07 o
  10   3  10      147.80      115.07     23.68 o
  11   3  10      151.86       73.89     25.32 o
  12   3  10       10.75        8.60     29.09 o
  13   3  10        2.92      -34.73     34.73 o
  14   3  10        0.05      -23.93     37.43 o
   0   4  10      501.64      531.61     26.21 o
   1   4  10      422.60      425.24     25.28 o
   2   4  10        2.24        1.11     12.93 o
   3   4  10      806.69      816.88     27.64 o
   4   4  10       74.02       68.15     13.43 o
   5   4  10      540.08      590.00     18.25 o
   6   4  10       98.25      114.31     17.84 o
   7   4  10      206.17      209.99     18.87 o
   8   4  10        8.55       28.30     16.75 o
   9   4  10       48.13       76.12     18.95 o
  10   4  10       82.57      108.57     20.93 o
  11   4  10       98.70      117.18     27.55 o
  12   4  10      239.05      238.21     35.59 o
  13   4  10      165.24      111.70     36.32 o
  14   4  10        5.47       52.66     50.02 o
   1   5  10     3373.30     3345.83     76.25 o
   2   5  10      102.22       92.88     17.70 o
   3   5  10     1528.58     1567.97     52.32 o
   4   5  10     1349.07     1326.80     30.74 o
   5   5  10      472.82      478.35     19.85 o
   6   5  10      228.06      243.13     19.71 o
   7   5  10     1153.35     1168.13     33.78 o
   8   5  10        7.97       19.58     19.60 o
   9   5  10      580.18      627.94     36.89 o
  10   5  10       63.94       61.33     21.85 o
  11   5  10        0.10       20.46     33.81 o
  12   5  10       22.28       36.04     53.38 o
  13   5  10      296.83      391.02     48.05 o
   0   6  10     1117.18     1049.48     45.92 o
   1   6  10     1355.59     1369.90     37.68 o
   2   6  10      385.89      361.27     22.19 o
   3   6  10     3456.07     3570.95     58.42 o
   4   6  10       71.36       73.93     15.33 o
   5   6  10     1203.43     1254.51     60.76 o
   6   6  10      101.60      109.37     21.04 o
   7   6  10        4.19       23.94     19.09 o
   8   6  10      844.90      808.00     30.86 o
   9   6  10      756.97      791.98     30.97 o
  10   6  10      266.26      298.58     25.54 o
  11   6  10      536.99      577.53     33.45 o
  12   6  10        0.75       17.28     39.45 o
   1   7  10     1767.05     1730.97     44.61 o
   2   7  10      933.38      835.44     24.62 o
   3   7  10      341.72      344.84     18.40 o
   4   7  10      329.28      305.97     22.36 o
   5   7  10      504.89      519.17     25.91 o
   6   7  10      287.29      284.64     22.59 o
   7   7  10     1031.29     1019.18     44.28 o
   8   7  10       16.61        6.34     31.62 o
   9   7  10      230.21      285.71     66.11 o
  10   7  10       24.25        1.56     30.55 o
  11   7  10       41.78       35.23     43.50 o
  12   7  10      350.26      340.49     63.60 o
   0   8  10      517.12      542.25     71.98 o
   1   8  10      254.23      279.79     25.79 o
   2   8  10       76.53       48.22     21.61 o
   3   8  10      649.39      643.96     45.73 o
   4   8  10        3.35      -28.20     29.06 o
   5   8  10       68.12       63.02     30.91 o
   6   8  10       43.33       85.85     27.22 o
   7   8  10       84.09       95.27     29.50 o
   8   8  10      605.46      576.34     40.22 o
   9   8  10      372.60      415.31     35.85 o
  10   8  10        9.98      -19.78     36.84 o
  11   8  10       28.21       -5.72     45.25 o
   1   9  10       99.75       99.20     32.57 o
   2   9  10       12.60       20.61     23.92 o
   3   9  10        1.37       27.99     30.40 o
   4   9  10       16.37      -32.56     32.56 o
   5   9  10       62.08       35.25     28.10 o
   6   9  10        5.82      -23.23     28.94 o
   7   9  10        2.64       -7.98     28.83 o
   8   9  10       28.43       43.27     37.69 o
   9   9  10       13.36       -8.89     31.25 o
  10   9  10       26.42       -0.89     44.27 o
   0  10  10       10.07       46.64     38.15 o
   1  10  10        0.86       16.94     27.30 o
   2  10  10       32.59      -25.12     32.32 o
   3  10  10      315.97      377.45     41.06 o
   4  10  10       29.26       12.75     36.01 o
   5  10  10      119.13      135.82     31.92 o
   6  10  10       68.23       72.70     32.81 o
   7  10  10        9.24       -0.62     33.22 o
   8  10  10        6.14        8.93     32.94 o
   1  11  10      174.73      171.25     39.52 o
   2  11  10       24.10       41.50     37.79 o
   3  11  10       47.89      122.42     39.56 o
   4  11  10       15.84       82.50     33.01 o
   5  11  10        4.72       31.93     32.92 o
   6  11  10       24.11      -24.19     32.40 o
   0  12  10       21.08      -76.05     76.05 o
   1  12  10       76.79       20.24     40.11 o
   2  12  10       24.86       17.77     34.81 o
   1   1  11      608.06      567.17     29.15 o
   2   1  11     1099.25     1100.62     32.72 o
   3   1  11       57.20       56.15     15.23 o
   4   1  11      981.90      909.85     37.65 o
   5   1  11      102.61      137.74     17.38 o
   6   1  11      727.37      721.41     25.57 o
   7   1  11      196.93      207.44     17.50 o
   8   1  11      131.30      140.78     22.06 o
   9   1  11       33.59        7.56     21.71 o
  10   1  11      267.38      325.64     34.48 o
  11   1  11       29.30       29.59     24.07 o
  12   1  11      177.05      168.37     29.79 o
  13   1  11       28.34       22.61     36.73 o
  14   1  11       30.36       22.12     37.83 o
   0   2  11     3827.59     3621.46     93.82 o
   1   2  11       58.27       61.58     16.44 o
   2   2  11     5434.43     5373.29     90.43 o
   3   2  11      160.05      127.95     17.20 o
   4   2  11      165.61      185.00     16.72 o
   5   2  11      303.41      339.04     22.43 o
   6   2  11     3727.11     3657.34     61.66 o
   7   2  11       13.62       29.96     15.75 o
   8   2  11     2125.91     2179.42     41.87 o
   9   2  11      756.92      800.74     38.71 o
  10   2  11      378.28      379.88     28.71 o
  11   2  11      228.11      258.40     27.16 o
  12   2  11        0.29        6.97     29.56 o
  13   2  11        1.89      -35.77     35.77 o
  14   2  11      278.79      283.61     42.89 o
   1   3  11     1858.20     1871.01     34.83 o
   2   3  11     3980.79     3859.87     56.83 o
   3   3  11      878.78      856.67     23.04 o
   4   3  11     6469.01     6329.59     93.77 o
   5   3  11      210.67      235.95     16.58 o
   6   3  11     1805.99     1823.50     34.14 o
   7   3  11      302.93      289.82     20.08 o
   8   3  11        3.93        1.72     17.15 o
   9   3  11      261.69      285.88     20.32 o
  10   3  11     1040.72     1043.63     37.08 o
  11   3  11      481.82      438.26     31.90 o
  12   3  11      461.60      400.12     34.46 o
  13   3  11       66.89       74.77     37.15 o
  14   3  11       72.50      110.02     54.66 o
   0   4  11     1962.49     1842.59     60.22 o
   1   4  11       41.57       13.52     14.36 o
   2   4  11     2122.12     2026.23     40.48 o
   3   4  11        7.58        8.78     13.86 o
   4   4  11      346.71      360.68     18.90 o
   5   4  11      785.47      755.11     21.54 o
   6   4  11      651.89      677.21     26.13 o
   7   4  11      169.04      180.10     18.97 o
   8   4  11     1779.46     1714.80     38.72 o
   9   4  11       95.59      119.93     20.35 o
  10   4  11      283.42      271.63     21.51 o
  11   4  11       52.87       52.36     27.42 o
  12   4  11        8.86      -20.57     32.43 o
  13   4  11        5.92      -34.54     34.54 o
   1   5  11       39.17       58.87     17.92 o
   2   5  11      755.47      717.44     27.73 o
   3   5  11      259.71      233.11     19.57 o
   4   5  11     1719.06     1626.61     48.66 o
   5   5  11     1414.39     1252.49     29.91 o
   6   5  11      136.51      124.96     19.83 o
   7   5  11      564.15      545.11     24.59 o
   8   5  11       57.62       31.82     28.47 o
   9   5  11      252.58      200.96     25.01 o
  10   5  11      380.46      302.39     34.85 o
  11   5  11      250.32      262.02     41.34 o
  12   5  11       28.57       66.50     47.32 o
  13   5  11       20.27      -41.12     41.12 o
   0   6  11       24.82       44.28     29.04 o
   1   6  11        0.32       13.90     18.65 o
   2   6  11        1.60       19.87     18.26 o
   3   6  11      550.48      493.28     25.06 o
   4   6  11      322.80      267.95     18.30 o
   5   6  11       58.51       55.54     20.67 o
   6   6  11        4.30      -18.59     20.55 o
   7   6  11       28.16       19.19     20.69 o
   8   6  11       45.06       26.83     21.99 o
   9   6  11        2.77      -25.96     25.96 o
  10   6  11       58.08       47.86     25.13 o
  11   6  11        8.77      -14.83     35.19 o
  12   6  11      178.11      158.60     42.51 o
   1   7  11      921.06      966.90     34.97 o
   2   7  11      439.49      437.25     20.87 o
   3   7  11      220.63      233.93     18.24 o
   4   7  11      332.17      342.61     33.18 o
   5   7  11       30.46       37.20     28.87 o
   6   7  11      304.29      361.11     42.44 o
   7   7  11       94.98      155.18     29.58 o
   8   7  11       12.25       21.87     28.33 o
   9   7  11        1.12       47.45     29.72 o
  10   7  11       26.48       47.79     30.97 o
  11   7  11        0.04      -21.84     36.37 o
   0   8  11     1397.77     1531.41     64.68 o
   1   8  11       58.58       49.93     29.35 o
   2   8  11      201.75      241.64     25.37 o
   3   8  11      149.03      167.15     25.19 o
   4   8  11       12.17      -27.34     27.34 o
   5   8  11       76.03      130.96     34.50 o
   6   8  11      137.57      145.85     30.03 o
   7   8  11       35.28       15.26     29.71 o
   8   8  11      417.59      405.23     35.89 o
   9   8  11      507.69      556.84     57.34 o
  10   8  11      200.02      134.77     39.80 o
   1   9  11      400.65      490.15     31.15 o
   2   9  11      116.81      104.24     26.16 o
   3   9  11       86.12       43.05     38.93 o
   4   9  11      475.27      485.67     41.43 o
   5   9  11      131.44      158.71     59.68 o
   6   9  11      206.54      211.25     38.79 o
   7   9  11       12.21       11.40     31.40 o
   8   9  11       20.07       25.23     32.46 o
   9   9  11       33.95       18.39     34.53 o
   0  10  11      822.39      750.97     54.18 o
   1  10  11       57.68       28.59     27.97 o
   2  10  11      101.20       73.27     34.68 o
   3  10  11       24.87        0.68     35.35 o
   4  10  11       20.74       27.72     37.92 o
   5  10  11       51.78       84.86     31.57 o
   6  10  11      138.78      187.73     34.60 o
   7  10  11      141.47       94.52     38.14 o
   1  11  11        1.55      -21.64     55.04 o
   2  11  11       31.44       49.04     51.62 o
   3  11  11       10.53       -4.84     39.88 o
   4  11  11       32.45        2.90     33.36 o
   5  11  11       84.05       91.13     36.11 o
   0   0  12     9684.23     9466.05    297.22 o
   1   0  12       28.50        5.10     22.12 o
   2   0  12      989.43      931.55     42.87 o
   3   0  12     2001.52     1942.82     62.03 o
   4   0  12       19.76       33.11     36.71 o
   5   0  12     1146.61     1000.47     44.00 o
   6   0  12     9537.08     9242.86    275.53 o
   7   0  12     2633.56     2470.18     59.65 o
   8   0  12     2028.00     2061.66     77.52 o
   9   0  12        0.10      -28.03     28.03 o
  10   0  12      163.01      211.06     38.79 o
  11   0  12       67.17       -1.69     35.41 o
  12   0  12      257.88      381.12     43.54 o
  13   0  12       60.74       56.80     78.41 o
  14   0  12      245.23      331.15     61.25 o
   1   1  12      475.95      442.77     40.08 o
   2   1  12     6378.33     6323.60    104.66 o
   3   1  12      191.62      201.59     19.36 o
   4   1  12     2056.77     2016.69     45.30 o
   5   1  12     1419.85     1340.31     36.12 o
   6   1  12      940.02      925.71     42.23 o
   7   1  12      674.18      666.73     25.42 o
   8   1  12       56.48       48.76     15.88 o
   9   1  12      286.47      285.17     27.16 o
  10   1  12     1433.04     1447.13     41.28 o
  11   1  12      233.59      248.22     27.55 o
  12   1  12      220.27      169.86     39.23 o
  13   1  12        3.50      -22.73     36.50 o
  14   1  12        4.45      -29.65     54.53 o
   0   2  12      814.15      804.02     39.52 o
   1   2  12        7.51       17.10     16.56 o
   2   2  12      610.87      622.04     26.15 o
   3   2  12     1380.61     1478.37     39.56 o
   4   2  12       68.36       51.29     16.38 o
   5   2  12      499.10      475.49     35.49 o
   6   2  12     1169.91     1116.05     36.18 o
   7   2  12      761.50      747.08     27.68 o
   8   2  12      235.32      213.93     19.83 o
   9   2  12       97.69       98.43     24.00 o
  10   2  12       35.49       63.90     43.14 o
  11   2  12        6.19      -20.48     37.56 o
  12   2  12       16.38       -3.07     30.04 o
  13   2  12       20.29       43.42     42.03 o
   1   3  12       22.51        9.75     15.32 o
   2   3  12       13.84       15.47     13.43 o
   3   3  12       28.12       20.85     14.19 o
   4   3  12        0.83       -0.93     15.22 o
   5   3  12       39.58       36.99     15.61 o
   6   3  12        0.58       -6.87     13.60 o
   7   3  12        5.07      -14.59     32.57 o
   8   3  12      411.79      408.74     29.09 o
   9   3  12       20.25        5.05     20.14 o
  10   3  12       10.09        4.24     24.93 o
  11   3  12        4.45       32.80     27.69 o
  12   3  12        6.18      -25.06     34.44 o
  13   3  12       29.17      -14.03     37.33 o
   0   4  12     1281.50     1334.64     44.21 o
   1   4  12       50.38       18.83     16.01 o
   2   4  12     1080.47     1094.39     54.26 o
   3   4  12      281.78      294.47     24.66 o
   4   4  12      124.03      114.35     17.95 o
   5   4  12      660.48      673.79     33.30 o
   6   4  12     1341.88     1375.85     44.16 o
   7   4  12       14.49       -9.99     19.53 o
   8   4  12     1387.46     1441.01     51.18 o
   9   4  12        6.43       -1.37     20.90 o
  10   4  12        8.07       33.62     26.11 o
  11   4  12       50.30       48.57     28.17 o
  12   4  12        5.51      -11.87     35.02 o
  13   4  12       55.53       79.19     39.30 o
   1   5  12      811.71      795.14     29.29 o
   2   5  12     3859.34     3955.81     73.70 o
   3   5  12        5.06       15.63     16.43 o
   4   5  12     2284.56     2408.60     47.34 o
   5   5  12       12.47       -0.27     19.07 o
   6   5  12      382.12      400.02     43.01 o
   7   5  12      372.22      406.54     33.16 o
   8   5  12        5.96        9.01     20.60 o
   9   5  12      199.71      202.99     26.39 o
  10   5  12      924.03      991.73     38.14 o
  11   5  12      142.39      178.53     64.84 o
  12   5  12      331.64      478.80     66.52 o
   0   6  12     1530.25     1594.60     60.59 o
   1   6  12        3.94       -9.18     19.48 o
   2   6  12       60.58       63.37     22.33 o
   3   6  12      165.94      142.09     20.91 o
   4   6  12        1.37        4.27     16.11 o
   5   6  12      333.35      326.56     26.29 o
   6   6  12      869.26      887.37     34.22 o
   7   6  12      374.70      349.86     34.10 o
   8   6  12      734.20      871.60     33.90 o
   9   6  12       37.23       46.13     24.64 o
  10   6  12       82.13       45.16     25.68 o
  11   6  12      111.09       94.74     37.65 o
  12   6  12        6.12       14.26     49.45 o
   1   7  12      262.63      241.64     24.88 o
   2   7  12       23.82       33.49     21.44 o
   3   7  12       20.99       34.76     21.26 o
   4   7  12     1919.62     1689.52     58.76 o
   5   7  12        4.85      -32.85     32.85 o
   6   7  12        5.79      -28.05     28.05 o
   7   7  12       74.47       26.92     27.40 o
   8   7  12      207.63      177.99     41.35 o
   9   7  12      118.47      152.45     32.37 o
  10   7  12       10.09      -31.41     31.41 o
  11   7  12       27.56       70.34     57.91 o
   0   8  12     1195.78     1134.57     55.91 o
   1   8  12       59.66       68.93     24.54 o
   2   8  12       36.59       32.31     23.45 o
   3   8  12      125.22       63.63     36.28 o
   4   8  12       48.30       29.63     31.33 o
   5   8  12      114.35      104.05     34.55 o
   6   8  12      111.56      111.58     35.76 o
   7   8  12       43.86      -23.63     29.67 o
   8   8  12       28.77       33.64     32.02 o
   9   8  12       11.82       26.56     32.44 o
  10   8  12        0.65       36.18     41.80 o
   1   9  12      100.76      103.32     30.83 o
   2   9  12        6.29       -7.70     25.70 o
   3   9  12       23.90       29.87     32.88 o
   4   9  12       30.00       29.19     36.32 o
   5   9  12        2.31       10.93     32.92 o
   6   9  12       46.57       65.95     31.64 o
   7   9  12       26.22       -9.09     32.54 o
   8   9  12       17.50       11.36     33.09 o
   0  10  12       72.22       59.38     43.05 o
   1  10  12        3.01      -29.15     29.15 o
   2  10  12       49.00       39.82     36.62 o
   3  10  12       27.94       61.24     39.98 o
   4  10  12       20.42       21.57     37.83 o
   5  10  12        2.02      -35.97     35.97 o
   6  10  12       87.97       96.51     35.31 o
   1  11  12       44.69       10.51     39.11 o
   2  11  12       17.62       46.61     41.96 o
   3  11  12        5.15        1.88     39.29 o
   4  11  12       69.52       62.94     42.86 o
   1   1  13      831.83      904.80     47.11 o
   2   1  13      315.82      282.11     22.14 o
   3   1  13      461.99      481.24     33.77 o
   4   1  13       28.67       40.54     18.69 o
   5   1  13      157.76      162.55     20.73 o
   6   1  13        3.44      -11.19     17.88 o
   7   1  13      986.11      978.75     32.01 o
   8   1  13      107.51       83.56     18.42 o
   9   1  13      213.79      208.42     40.74 o
  10   1  13      200.79      243.05     27.40 o
  11   1  13       79.90       77.99     27.94 o
  12   1  13       17.88       14.44     29.44 o
  13   1  13       32.43       70.75     40.07 o
   0   2  13     1154.15     1247.87    117.13 o
   1   2  13     1479.43     1447.49     56.42 o
   2   2  13       79.40      103.20     19.49 o
   3   2  13     2714.37     2777.28     58.12 o
   4   2  13      297.86      269.05     22.44 o
   5   2  13     2349.60     2518.32     52.10 o
   6   2  13     2126.80     2047.91     50.39 o
   7   2  13       93.32      135.26     20.60 o
   8   2  13      388.62      388.51     23.37 o
   9   2  13      375.17      423.25     24.76 o
  10   2  13       31.57       48.38     27.36 o
  11   2  13      399.68      465.36     34.39 o
  12   2  13      199.90      269.59     34.82 o
  13   2  13      107.17       61.79     44.36 o
   1   3  13     4684.74     4557.16     67.29 o
   2   3  13     1556.69     1571.71     34.00 o
   3   3  13       64.79       58.96     19.86 o
   4   3  13     1009.68     1018.51     33.03 o
   5   3  13      264.34      275.63     21.39 o
   6   3  13        0.07       -7.57     19.68 o
   7   3  13     1191.34     1216.80     45.56 o
   8   3  13      293.63      290.73     23.05 o
   9   3  13     2362.09     2211.99     52.43 o
  10   3  13      744.08      802.20     44.20 o
  11   3  13       40.18       36.44     31.62 o
  12   3  13        6.10       17.18     34.56 o
  13   3  13      241.79      255.81     42.48 o
   0   4  13       33.95       36.91     23.17 o
   1   4  13     1260.99     1222.51     31.66 o
   2   4  13       12.87        6.37     17.20 o
   3   4  13      981.25      926.01     29.32 o
   4   4  13      142.43      126.92     18.52 o
   5   4  13     2395.55     2317.27     53.15 o
   6   4  13      148.64      171.73     22.21 o
   7   4  13      151.40      135.23     35.28 o
   8   4  13       30.17       41.65     20.76 o
   9   4  13      140.67       75.91     22.17 o
  10   4  13        1.70      -22.27     26.73 o
  11   4  13      378.54      373.32     33.19 o
  12   4  13       58.60        9.53     35.82 o
   1   5  13      432.72      435.49     27.58 o
   2   5  13      307.49      303.94     21.77 o
   3   5  13      716.07      654.50     26.20 o
   4   5  13       18.58        0.01     17.87 o
   5   5  13      202.57      162.00     22.40 o
   6   5  13      250.17      189.69     23.45 o
   7   5  13      884.36      875.31     34.16 o
   8   5  13       24.90      -21.71     21.71 o
   9   5  13        6.02        3.62     22.57 o
  10   5  13       17.18       38.73     23.09 o
  11   5  13        5.23       19.50     33.15 o
  12   5  13       56.09       85.76     42.15 o
   0   6  13      130.81       73.58     31.80 o
   1   6  13      110.31      108.19     22.15 o
   2   6  13       32.10       16.97     21.91 o
   3   6  13        0.23      -28.39     28.39 o
   4   6  13       39.25       19.82     21.74 o
   5   6  13       92.44      134.32     24.83 o
   6   6  13      137.94      129.71     25.85 o
   7   6  13      113.74      135.58     26.36 o
   8   6  13      278.38      220.75     27.70 o
   9   6  13       79.65       86.56     26.47 o
  10   6  13        6.47       41.58     26.91 o
  11   6  13       61.20       23.60     38.93 o
   1   7  13       77.18      115.33     24.07 o
   2   7  13      331.13      372.36     28.28 o
   3   7  13        9.87       39.26     22.92 o
   4   7  13      229.00      273.83     34.58 o
   5   7  13       51.97       37.53     33.34 o
   6   7  13       66.18       70.47     33.39 o
   7   7  13      138.06      196.16     31.73 o
   8   7  13       28.67      -13.61     29.95 o
   9   7  13      226.97      283.02     36.02 o
  10   7  13       46.49       28.30     34.36 o
   0   8  13        4.24       22.00    125.57 o
   1   8  13        9.18       28.98     24.00 o
   2   8  13      102.31       68.89     24.75 o
   3   8  13     1001.44     1054.87     49.94 o
   4   8  13        4.81       10.74     33.86 o
   5   8  13      309.96      318.36     41.89 o
   6   8  13      152.53      232.30     42.87 o
   7   8  13      168.39      195.02     34.60 o
   8   8  13       16.05       -1.70     33.17 o
   9   8  13        5.71       -8.23     34.46 o
   1   9  13      116.53      138.24     29.53 o
   2   9  13       19.71      -12.57     52.63 o
   3   9  13       20.42       44.93     36.04 o
   4   9  13      109.50      100.56     39.29 o
   5   9  13       49.98       76.14     56.31 o
   6   9  13        3.78      -21.10     32.67 o
   7   9  13      237.94      239.22     37.50 o
   0  10  13       68.27       59.63     45.04 o
   1  10  13       60.62       59.39     38.39 o
   2  10  13       12.93        4.25     41.94 o
   3  10  13      271.19      229.73     42.00 o
   4  10  13       57.44      110.90     42.52 o
   5  10  13      176.33      164.56     43.33 o
   1  11  13        2.89       46.55     40.16 o
   0   0  14     2415.19     2312.07    104.78 o
   1   0  14      698.40      717.80     46.54 o
   2   0  14      383.95      339.06     34.47 o
   3   0  14     3593.58     3810.08    132.23 o
   4   0  14     1328.45     1357.22     69.50 o
   5   0  14     1987.92     2052.36    112.29 o
   6   0  14       51.51       51.51     29.54 o
   7   0  14      366.68      397.14     68.03 o
   8   0  14      348.02      320.96     43.97 o
   9   0  14     1304.85     1260.81     55.15 o
  10   0  14      360.68      304.42     56.57 o
  11   0  14      450.28      464.19     47.42 o
  12   0  14        8.30        6.36     52.55 o
  13   0  14       24.04       77.29     77.75 o
   1   1  14     1688.89     1643.61     44.12 o
   2   1  14      162.61      181.29     26.12 o
   3   1  14       68.10       66.42     20.27 o
   4   1  14      787.96      695.20     29.63 o
   5   1  14     1603.80     1565.20     64.48 o
   6   1  14       48.42       51.67     20.60 o
   7   1  14      481.06      553.16     31.07 o
   8   1  14       16.62       13.72     21.78 o
   9   1  14      391.93      447.30     31.51 o
  10   1  14       96.16      112.22     27.03 o
  11   1  14       66.80       62.89     28.00 o
  12   1  14      356.83      375.43     40.76 o
   0   2  14      861.38      840.65     45.34 o
   1   2  14      430.44      416.82     26.55 o
   2   2  14      563.81      560.07     30.07 o
   3   2  14      171.53      154.04     22.78 o
   4   2  14       18.94        3.27     20.00 o
   5   2  14       61.84       41.46     18.91 o
   6   2  14       27.25       21.13     22.28 o
   7   2  14      203.72      187.99     23.46 o
   8   2  14      196.99      134.77     21.48 o
   9   2  14       66.11       77.00     27.59 o
  10   2  14       27.21        6.58     26.68 o
  11   2  14       82.10       58.96     30.16 o
  12   2  14        0.84       -8.34     36.55 o
   1   3  14      133.51      160.24     18.55 o
   2   3  14        4.36       -7.12     23.90 o
   3   3  14      121.01      122.98     20.54 o
   4   3  14        2.64      -18.37     18.37 o
   5   3  14      441.76      441.28     39.38 o
   6   3  14        2.15      -11.55     24.29 o
   7   3  14        0.33       -3.44     22.13 o
   8   3  14        1.79      -20.79     20.91 o
   9   3  14       56.13       36.60     21.76 o
  10   3  14       46.05       75.07     28.55 o
  11   3  14       18.28       45.20     30.64 o
  12   3  14       19.02       -0.42     38.11 o
   0   4  14        8.17        8.15     23.25 o
   1   4  14      384.03      384.78     21.75 o
   2   4  14       76.70       76.56     19.08 o
   3   4  14       13.54       20.36     18.55 o
   4   4  14      102.25      100.24     19.80 o
   5   4  14      157.81      192.25     26.35 o
   6   4  14      241.69      267.16     25.29 o
   7   4  14       57.17       25.86     22.44 o
   8   4  14        1.84       -2.57     21.30 o
   9   4  14        1.53       10.11     22.41 o
  10   4  14       46.52       33.37     28.95 o
  11   4  14      289.42      286.88     34.38 o
  12   4  14       36.08       30.71     47.49 o
   1   5  14     1362.12     1464.57     64.64 o
   2   5  14      141.62      142.90     21.43 o
   3   5  14       79.53      101.52     20.44 o
   4   5  14        9.96      -15.41     19.06 o
   5   5  14      190.94      247.29     24.99 o
   6   5  14      148.46      169.89     24.72 o
   7   5  14      478.74      500.21     29.70 o
   8   5  14      267.58      247.51     25.49 o
   9   5  14      175.75      204.19     26.14 o
  10   5  14        0.09      -29.38     29.38 o
  11   5  14       21.57       14.60     35.75 o
   0   6  14      474.18      404.19     39.74 o
   1   6  14       41.69        2.39     22.00 o
   2   6  14      786.36      819.49     34.49 o
   3   6  14      886.10      992.06     77.35 o
   4   6  14      179.02      180.01     33.77 o
   5   6  14     1286.99     1320.31     44.62 o
   6   6  14      305.76      274.42     28.95 o
   7   6  14       70.82       82.97     27.72 o
   8   6  14      124.39      124.97     27.00 o
   9   6  14      218.43      188.77     29.20 o
  10   6  14       31.79       77.25     34.92 o
   1   7  14      951.45      938.50     36.89 o
   2   7  14      225.56      172.09     26.62 o
   3   7  14        0.88      -30.05     30.05 o
   4   7  14      433.82      334.59     37.01 o
   5   7  14      416.16      372.61     38.62 o
   6   7  14      113.13      127.27     37.88 o
   7   7  14      314.25      399.73     37.33 o
   8   7  14        4.13       26.99     34.30 o
   9   7  14       51.88       55.38     36.50 o
   0   8  14      131.62      105.28     39.25 o
   1   8  14        1.16      -14.26     25.24 o
   2   8  14       45.28       -1.06     30.81 o
   3   8  14       77.41       40.70     35.19 o
   4   8  14        0.41       33.27     35.24 o
   5   8  14       63.03       28.72     36.21 o
   6   8  14      100.75       88.88     38.51 o
   7   8  14       63.65       87.16     34.87 o
   8   8  14        5.73       51.64     38.63 o
   1   9  14       57.37       76.37     58.74 o
   2   9  14       57.08       63.99     35.49 o
   3   9  14        4.79       21.33     35.69 o
   4   9  14       17.62       26.62     38.45 o
   5   9  14        7.94       52.23     40.73 o
   6   9  14        6.05       -3.33     50.50 o
   0  10  14        5.73       -7.85     44.60 o
   1  10  14       24.67       32.16     38.34 o
   2  10  14        3.93      -17.30     37.75 o
   3  10  14       15.98       21.77     41.45 o
   4  10  14       71.71      127.21     60.28 o
   1   1  15       26.71       43.17     21.20 o
   2   1  15      488.22      515.65     31.19 o
   3   1  15        0.67       26.88     21.28 o
   4   1  15      464.98      521.32     29.45 o
   5   1  15        2.47       -4.59     21.47 o
   6   1  15      130.31      163.73     24.80 o
   7   1  15        8.98       20.45     24.58 o
   8   1  15       20.76       22.24     21.32 o
   9   1  15        6.71       13.98     27.72 o
  10   1  15      281.42      301.70     34.59 o
  11   1  15       30.89       70.74     29.93 o
  12   1  15       46.89       23.39     30.29 o
   0   2  15     4306.15     4619.65    123.25 o
   1   2  15      433.49      459.22     28.96 o
   2   2  15      375.17      347.64     30.77 o
   3   2  15       78.71       99.89     23.35 o
   4   2  15       35.66       49.20     23.51 o
   5   2  15       18.03       29.53     20.31 o
   6   2  15      150.93      137.81     32.75 o
   7   2  15      191.68      214.16     25.38 o
   8   2  15      678.61      744.27     30.26 o
   9   2  15       86.44       93.16     28.27 o
  10   2  15      188.04      193.40     32.76 o
  11   2  15       71.06       88.89     32.75 o
  12   2  15       31.35       59.53     35.55 o
   1   3  15       20.26      -17.57     17.57 o
   2   3  15      975.11      969.87     49.08 o
   3   3  15      187.69      173.44     23.08 o
   4   3  15     2539.94     2618.06     48.51 o
   5   3  15        4.50       10.65     19.85 o
   6   3  15      701.82      742.12     35.66 o
   7   3  15      165.36      186.98     25.33 o
   8   3  15       35.55       16.68     22.10 o
   9   3  15      173.81      139.96     25.27 o
  10   3  15      474.59      484.19     39.46 o
  11   3  15       34.90       74.59     32.34 o
   0   4  15     2508.88     2324.86     65.06 o
   1   4  15       81.77       59.47     19.04 o
   2   4  15      775.07      794.01     27.58 o
   3   4  15       16.94       13.09     20.57 o
   4   4  15       51.17       59.68     21.38 o
   5   4  15       65.64       -2.84     34.14 o
   6   4  15      854.20      782.50     32.91 o
   7   4  15      144.10      159.41     26.45 o
   8   4  15      587.25      583.03     30.02 o
   9   4  15       92.96       68.63     27.11 o
  10   4  15        8.66       -7.95     31.67 o
  11   4  15        0.84       12.35     31.55 o
   1   5  15      203.32      241.27     24.03 o
   2   5  15      177.67      167.58     23.31 o
   3   5  15       58.65       59.32     24.99 o
   4   5  15      341.91      309.07     30.71 o
   5   5  15       20.00       38.01     28.46 o
   6   5  15       35.60       41.38     25.25 o
   7   5  15       23.94       17.13     28.20 o
   8   5  15       13.64       -3.77     23.92 o
   9   5  15        2.44      -24.64     24.64 o
  10   5  15      113.92      160.61     33.16 o
   0   6  15      272.80      306.32     40.94 o
   1   6  15       27.01       28.02     25.68 o
   2   6  15       32.04       28.26     23.93 o
   3   6  15       14.65       11.57     30.96 o
   4   6  15        0.43       22.53     31.30 o
   5   6  15       51.90        4.80     26.22 o
   6   6  15      321.02      327.61     31.75 o
   7   6  15      160.10      103.02     55.26 o
   8   6  15       51.82       55.00     31.48 o
   9   6  15       22.45       18.29     36.04 o
   1   7  15       82.65      145.33     27.55 o
   2   7  15        1.67        4.79     32.77 o
   3   7  15        9.38       -3.09     32.27 o
   4   7  15        5.69      -18.42     33.15 o
   5   7  15       50.74       69.32     37.24 o
   6   7  15       37.86       23.21     36.89 o
   7   7  15       67.79       39.40     37.93 o
   8   7  15       12.02       -3.79     34.47 o
   0   8  15      579.94      725.87     53.38 o
   1   8  15       28.31       48.43     27.93 o
   2   8  15      329.87      381.32     41.25 o
   3   8  15      203.27      304.26     39.92 o
   4   8  15      225.72      169.60     46.80 o
   5   8  15       23.57       14.00     36.69 o
   6   8  15      287.42      315.92     44.48 o
   7   8  15       56.83       58.36     36.38 o
   1   9  15        4.17       60.77     38.06 o
   2   9  15      157.20      181.50     41.30 o
   3   9  15        0.24      -10.95     37.59 o
   4   9  15      268.00      342.95     46.84 o
   5   9  15       12.95       11.41     41.19 o
   0  10  15      216.02      223.65     86.27 o
   1  10  15        0.23      -39.37     39.37 o
   0   0  16     4722.89     4926.01    186.17 o
   1   0  16       87.32       57.08     34.12 o
   2   0  16      311.74      369.39     42.31 o
   3   0  16      703.13      691.23     46.90 o
   4   0  16       27.91        5.23     34.38 o
   5   0  16     1291.55     1301.26     61.18 o
   6   0  16       54.77       22.04     53.01 o
   7   0  16       21.55        3.60     41.35 o
   8   0  16      566.72      495.12     63.81 o
   9   0  16       10.81       33.00     39.04 o
  10   0  16      138.19      182.51     44.33 o
  11   0  16       17.05        6.67     40.26 o
   1   1  16      727.32      721.94     48.18 o
   2   1  16      491.37      537.63     30.93 o
   3   1  16        9.24       29.74     23.53 o
   4   1  16     1284.05     1401.32     44.50 o
   5   1  16        0.44      -23.46     23.46 o
   6   1  16       18.25       17.41     24.14 o
   7   1  16      630.07      574.24     40.61 o
   8   1  16      635.75      583.99     29.07 o
   9   1  16      730.99      715.84     49.88 o
  10   1  16      392.92      457.69     33.70 o
  11   1  16        8.58      -19.51     29.38 o
   0   2  16     1305.68     1191.71     57.33 o
   1   2  16      515.14      481.12     30.22 o
   2   2  16      248.17      219.51     26.95 o
   3   2  16       82.02       49.02     25.19 o
   4   2  16       18.26      -23.26     23.26 o
   5   2  16      369.16      339.81     33.84 o
   6   2  16      552.28      570.09     34.72 o
   7   2  16        5.60       10.17     24.43 o
   8   2  16      123.15      123.21     24.40 o
   9   2  16       20.69       15.68     31.11 o
  10   2  16        6.33       -9.98     30.85 o
  11   2  16      146.42       82.74     33.94 o
   1   3  16       38.86       13.96     18.73 o
   2   3  16        9.35       -9.70     21.71 o
   3   3  16       35.52       10.22     19.88 o
   4   3  16      105.08      130.46     21.36 o
   5   3  16       21.66       -5.41     26.86 o
   6   3  16       91.70       55.15     27.86 o
   7   3  16        1.41      -10.53     24.07 o
   8   3  16        0.53      -22.35     23.65 o
   9   3  16       19.55       -8.09     29.40 o
  10   3  16        0.22       19.79     31.16 o
  11   3  16        2.29      -19.50     34.09 o
   0   4  16     1045.55     1061.21     45.26 o
   1   4  16      530.55      518.76     26.02 o
   2   4  16      202.77      243.62     22.67 o
   3   4  16       39.72       40.33     24.02 o
   4   4  16       51.82       80.70     28.35 o
   5   4  16       18.80       28.69     28.10 o
   6   4  16      151.26      139.63     26.71 o
   7   4  16      265.85      280.61     33.41 o
   8   4  16      342.98      391.54     28.62 o
   9   4  16        0.58      -24.76     24.76 o
  10   4  16       31.88       -1.45     31.51 o
   1   5  16        5.31        7.75     22.10 o
   2   5  16      318.92      350.63     26.67 o
   3   5  16      199.94      200.64     24.46 o
   4   5  16      881.68      898.95     41.22 o
   5   5  16       80.48       10.42     29.80 o
   6   5  16      121.65      160.48     27.52 o
   7   5  16       83.92      104.10     28.33 o
   8   5  16      115.04      105.70     27.51 o
   9   5  16      264.33      278.56     30.27 o
   0   6  16      527.96      613.95     94.09 o
   1   6  16      126.30      100.66     27.30 o
   2   6  16      194.61      271.88     31.53 o
   3   6  16      202.03      179.32     57.14 o
   4   6  16        7.69      -30.97     30.97 o
   5   6  16      425.91      374.50     32.68 o
   6   6  16      278.30      334.77     37.15 o
   7   6  16       28.11       16.01     36.37 o
   8   6  16       90.81      129.62     35.28 o
   9   6  16        0.22       14.37     35.71 o
   1   7  16       12.49       39.17     27.81 o
   2   7  16      245.73      281.14     39.74 o
   3   7  16       79.74       52.98     37.82 o
   4   7  16       13.09        5.84     48.05 o
   5   7  16       21.51       -5.20     35.69 o
   6   7  16        0.78      -19.15     39.26 o
   7   7  16       60.03       44.57     39.91 o
   0   8  16       73.27       61.58     40.91 o
   1   8  16       83.02       84.24     35.99 o
   2   8  16       45.00      107.73     39.42 o
   3   8  16        2.06        6.36     37.80 o
   4   8  16        4.25      -39.04     39.04 o
   5   8  16       14.28       40.93     58.71 o
   6   8  16      136.90      119.08     42.43 o
   1   9  16        2.43        7.51     38.62 o
   2   9  16       14.36      -19.98     38.09 o
   3   9  16       89.89      113.16     69.84 o
   1   1  17      822.33      940.28     55.62 o
   2   1  17        7.47       -8.28     25.37 o
   3   1  17        2.23       -4.04     25.36 o
   4   1  17      254.77      244.65     29.96 o
   5   1  17      311.39      301.76     40.27 o
   6   1  17        1.54        6.63     25.54 o
   7   1  17      538.26      544.38     36.53 o
   8   1  17      319.55      343.00     27.99 o
   9   1  17      233.80      231.93     33.55 o
  10   1  17        3.86        1.67     31.11 o
   0   2  17       62.44        0.34     37.18 o
   1   2  17      375.01      364.33     32.16 o
   2   2  17       90.04       96.00     27.53 o
   3   2  17      773.72      810.77     72.24 o
   4   2  17      410.75      459.22     33.01 o
   5   2  17      587.98      657.18     34.36 o
   6   2  17       36.26        4.17     28.50 o
   7   2  17      197.78      185.92     32.27 o
   8   2  17       53.86      102.23     27.91 o
   9   2  17       21.95       30.47     32.04 o
  10   2  17       60.94      105.85     34.43 o
   1   3  17      559.39      626.34     28.93 o
   2   3  17       89.43      147.48     25.77 o
   3   3  17       81.37       85.27     25.39 o
   4   3  17      153.76      216.98     23.87 o
   5   3  17      385.75      356.74     34.14 o
   6   3  17        3.55        0.68     29.29 o
   7   3  17      664.04      702.21     46.61 o
   8   3  17      142.13      159.19     29.45 o
   9   3  17      395.30      360.03     36.04 o
  10   3  17      104.62      155.27     35.07 o
   0   4  17       13.63      -10.82     30.17 o
   1   4  17       87.88       90.05     22.23 o
   2   4  17        5.69       11.17     21.25 o
   3   4  17      721.39      711.85     42.01 o
   4   4  17      150.26      107.04     29.97 o
   5   4  17      568.57      560.69     37.69 o
   6   4  17      111.47      148.10     32.13 o
   7   4  17       10.88       50.15     27.52 o
   8   4  17        2.13       -3.74     35.46 o
   9   4  17      110.52        4.86     31.87 o
   1   5  17      227.55      215.01     26.52 o
   2   5  17        0.06       13.11     24.05 o
   3   5  17        5.96      -27.89     27.89 o
   4   5  17      190.38      130.22     32.10 o
   5   5  17      168.37      155.85     33.26 o
   6   5  17        1.78       27.67     27.01 o
   7   5  17       54.35       61.72     29.34 o
   8   5  17       29.13       30.91     27.40 o
   0   6  17      512.81      573.24     49.05 o
   1   6  17       36.99       45.30     28.07 o
   2   6  17       24.49       43.39     34.06 o
   3   6  17        0.05       -8.29     34.76 o
   4   6  17       58.90       -7.56     35.76 o
   5   6  17        0.88       47.88     36.29 o
   6   6  17      258.01      253.40     50.62 o
   7   6  17       54.20       69.60     42.08 o
   8   6  17        5.33       43.62     85.03 o
   1   7  17       11.58        8.78     35.86 o
   2   7  17        1.65       -9.91     36.65 o
   3   7  17        4.58       31.01     37.91 o
   4   7  17       16.03       -8.20     39.69 o
   5   7  17       14.82       28.04     40.51 o
   6   7  17        1.08        1.94     40.42 o
   0   8  17       54.51      163.73     47.16 o
   1   8  17      113.24       95.31     40.75 o
   2   8  17       20.25       75.69     41.02 o
   3   8  17      156.10      141.42     42.70 o
   4   8  17       20.94      -40.27     40.27 o
   0   0  18      680.16      715.17     75.27 o
   1   0  18      197.25      222.88     43.07 o
   2   0  18       56.24       32.48     52.93 o
   3   0  18      891.12     1004.64     73.45 o
   4   0  18        1.94       -4.04     40.26 o
   5   0  18      418.19      485.24    106.56 o
   6   0  18        7.73        0.48     40.09 o
   7   0  18        3.53      -37.38     37.38 o
   8   0  18       80.32       23.90     46.67 o
   9   0  18       13.91       27.09     43.43 o
   1   1  18      185.11      225.41     30.97 o
   2   1  18       68.34      -12.50     26.50 o
   3   1  18       35.34       15.29     28.75 o
   4   1  18      173.00      215.73     31.33 o
   5   1  18      179.07      170.64     37.58 o
   6   1  18      301.20      356.51     33.47 o
   7   1  18      726.12      697.83     41.54 o
   8   1  18      171.45      154.75     35.82 o
   9   1  18       72.42       51.50     34.18 o
   0   2  18       22.96      -37.21     37.21 o
   1   2  18       70.89       34.98     27.98 o
   2   2  18      182.58      167.78     30.07 o
   3   2  18      374.78      423.60     35.07 o
   4   2  18        2.09      -24.89     24.89 o
   5   2  18       84.82       96.25     26.95 o
   6   2  18      144.74      167.71     32.66 o
   7   2  18       32.75       15.35     32.43 o
   8   2  18       68.12       79.98     33.35 o
   9   2  18       15.54       30.29     33.44 o
   1   3  18        3.97       22.76     22.92 o
   2   3  18       26.26       55.28     22.97 o
   3   3  18      159.13      141.23     24.87 o
   4   3  18      174.22      164.10     28.11 o
   5   3  18      104.30       98.19     32.13 o
   6   3  18        0.01      -30.71     30.71 o
   7   3  18       13.03       41.86     28.26 o
   8   3  18       21.67       36.78     30.91 o
   9   3  18        1.97      -12.90     32.28 o
   0   4  18       74.86      121.46     33.62 o
   1   4  18        7.91        6.27     22.93 o
   2   4  18       24.49       24.54     23.62 o
   3   4  18       75.43      121.94     26.74 o
   4   4  18       76.87       92.74     32.47 o
   5   4  18       69.59      106.56     33.68 o
   6   4  18        3.91       16.83     34.19 o
   7   4  18        4.49      -16.62     28.30 o
   8   4  18        0.42      -22.55     29.29 o
   1   5  18       43.01       59.16     26.39 o
   2   5  18        4.23       -0.61     26.86 o
   3   5  18        0.62        5.40     37.72 o
   4   5  18       62.72       84.50     32.35 o
   5   5  18       63.17      101.39     34.16 o
   6   5  18      122.11      156.26     30.87 o
   7   5  18      136.01      170.45     31.31 o
   0   6  18      666.52      620.56     55.04 o
   1   6  18      302.64      296.41     33.72 o
   2   6  18       28.73       14.69     37.12 o
   3   6  18      539.32      603.32     61.48 o
   4   6  18       12.95      -45.37     56.08 o
   5   6  18       68.21      124.96     54.33 o
   6   6  18        2.82      -14.37     38.99 o
   1   7  18       41.16       42.10     37.97 o
   2   7  18        1.72       19.34     39.62 o
   3   7  18       17.05       39.60     40.10 o
   4   7  18      373.45      324.17     47.10 o
   5   7  18      177.60      282.72     59.31 o
   0   8  18       90.07      162.32     81.85 o
   1   8  18       13.16       -2.91     39.43 o
   1   1  19        7.70       41.12     30.28 o
   2   1  19       37.83       34.69     30.04 o
   3   1  19       23.91        5.05     30.21 o
   4   1  19       38.69       87.94     32.10 o
   5   1  19       65.32      110.35     32.63 o
   6   1  19       42.20       82.35     32.26 o
   7   1  19        7.32      -29.32     32.86 o
   8   1  19        1.40       47.43     36.08 o
   0   2  19      286.74      356.04     49.61 o
   1   2  19      224.03      209.97     35.08 o
   2   2  19      435.41      452.63     37.28 o
   3   2  19        3.20      -15.33     30.45 o
   4   2  19       37.89       12.09     28.07 o
   5   2  19        6.78      -27.25     27.25 o
   6   2  19      103.83      101.23     33.50 o
   7   2  19       66.65      108.29     35.34 o
   8   2  19      132.24      139.06     37.63 o
   1   3  19        1.22        2.12     23.71 o
   2   3  19      598.56      613.38     37.91 o
   3   3  19       83.87       64.65     24.48 o
   4   3  19      419.11      494.64     35.17 o
   5   3  19       43.61       22.13     33.37 o
   6   3  19      107.86       99.23     35.71 o
   7   3  19        3.14      -12.62     30.14 o
   8   3  19       42.82      -14.18     33.60 o
   0   4  19      687.32      805.36     49.02 o
   1   4  19        0.60      -10.03     23.92 o
   2   4  19      203.11      244.76     27.65 o
   3   4  19       44.43       58.36     33.33 o
   4   4  19       17.33       -8.90     33.57 o
   5   4  19       48.10      -10.73     34.31 o
   6   4  19      237.88      202.43     47.00 o
   7   4  19       19.75       12.42     31.19 o
   1   5  19        7.43        2.52     27.39 o
   2   5  19       37.32       33.74     32.95 o
   3   5  19       15.25       15.35     32.89 o
   4   5  19       57.51       51.75     34.71 o
   5   5  19        0.96        0.01     34.64 o
   6   5  19        2.60       27.10     30.19 o
   0   6  19       20.89       26.49     43.78 o
   1   6  19        1.16        7.75     36.84 o
   2   6  19        7.19       38.31     39.26 o
   3   6  19       19.01       78.10     40.65 o
   4   6  19       37.05       22.85     40.44 o
   1   7  19       15.03      -20.51     39.23 o
   2   7  19        6.15       77.77     52.36 o
   0   0  20       47.74       23.39     61.95 o
   1   0  20      410.47      426.42     54.37 o
   2   0  20      875.36     1026.22    106.33 o
   3   0  20      257.07      251.16     50.68 o
   4   0  20        1.80      -35.51     47.07 o
   5   0  20      222.37      157.21     51.26 o
   6   0  20      331.61      382.24     55.25 o
   7   0  20       41.84       62.18     47.80 o
   1   1  20      314.99      301.44     36.74 o
   2   1  20      186.75      251.75     35.68 o
   3   1  20      221.12      244.83     36.25 o
   4   1  20      101.72      112.65     34.73 o
   5   1  20       35.86       36.51     34.02 o
   6   1  20        7.33       -2.62     29.70 o
   7   1  20       76.20      105.22     36.57 o
   0   2  20      302.82      313.05     53.57 o
   1   2  20        3.42       18.55     33.79 o
   2   2  20       35.74       35.97     32.33 o
   3   2  20        1.40        2.79     29.37 o
   4   2  20       87.48      112.54     31.26 o
   5   2  20        7.61      -14.81     31.45 o
   6   2  20        4.83      -34.62     34.62 o
   7   2  20       16.06      -34.89     34.89 o
   1   3  20        8.05       20.50     26.63 o
   2   3  20       19.43       30.04     25.99 o
   3   3  20        2.77      -30.07     30.07 o
   4   3  20        0.36       15.16     36.41 o
   5   3  20        5.68      -16.49     43.58 o
   6   3  20        1.70      -28.80     34.45 o
   0   4  20      173.40      223.59     40.73 o
   1   4  20       11.95      -26.25     26.25 o
   2   4  20      135.33      133.06     35.90 o
   3   4  20       51.85       65.38     36.23 o
   4   4  20        8.68        3.03     35.64 o
   5   4  20       60.99       79.49     36.81 o
   1   5  20      173.54      192.37     34.26 o
   2   5  20       72.17      104.76     37.30 o
   3   5  20        0.69       14.26     38.52 o
   4   5  20      105.30      129.48     38.63 o
   0   6  20       96.95      145.08     47.46 o
   1   6  20        0.85      -38.10     38.10 o
   1   1  21      110.56       20.55     35.73 o
   2   1  21       64.45       31.39     35.43 o
   3   1  21        7.74       61.41     36.93 o
   4   1  21       10.17        9.81     34.96 o
   5   1  21       40.10       50.52     36.47 o
   0   2  21        0.81      -36.64     49.24 o
   1   2  21        2.93      -15.97     36.16 o
   2   2  21       28.75       31.64     31.59 o
   3   2  21      464.61      545.66     39.29 o
   4   2  21        6.75       62.48     37.33 o
   5   2  21      336.75      417.51     38.23 o
   1   3  21      130.20      171.59     30.52 o
   2   3  21       32.66       47.82     28.45 o
   3   3  21       16.96        9.93     37.18 o
   4   3  21        3.68       -2.98     36.15 o
   0   4  21        2.47      -16.04     40.79 o
   1   4  21        4.35      -27.33     27.33 o
   2   4  21        0.54       10.54     34.50 o
   3   4  21      211.20      206.19     39.97 o
   0   0  22      157.55      240.07     78.52 o
   1   0  22       32.16       50.16     90.06 o
   2   0  22       75.02       66.89     56.78 o
   3   0  22      135.21      205.22     57.47 o
   1   1  22       32.57       -9.29     39.11 o
   2   1  22       35.25       -7.56     39.07 o
   0   2  22      100.31      178.54     58.75 o
   1   2  22       26.53       27.18     34.39 o
   2   2  22        0.52       14.77     45.28 o
 
